# Supplementary material for: Influence of Season on Biodegradation Rates in Rivers
Source: Environ Sci Technol. 2024 Mar 25;58(16):7144–53. doi: 10.1021/acs.est.3c10541 (PMC11044578; doi:10.1021/acs.est.3c10541)
Supplement: Supplementary file 1 — es3c10541_si_001.xlsx [file es3c10541_si_001.xlsx]

## Sheet: Sheet1
Dataset S1. Biodegradation kinetic parameters of quantified test chemicals: observed biodegradation rate constants, k observed (initial phase, d-1), half-lives (DegT50, days), R2 values from regressions, the p-value of the slope, and 99% confidence interval (CI) of observed k. n indicates how many data points were available for estimating k. N.A. indicates that k was not available. k marked in it…
Abbr.		FUp				FDown				KUp				KDown
		Win.	Spr.	Sum.	Aut.	Win.	Spr.	Sum.	Aut.	Win.	Spr.	Sum.	Aut.	Win.	Spr.	Sum.	Aut.
3ET	k observed	1.102	0.057	0.846	0.763	1.42	0.844	0.634	0.039	N.A.	0.132	0.083	0.161	0.011	N.A.	5.023	0.713
	R2	0.75	0.42	0.7	0.89	1	0.75	0.51	0.03		0.98	0.66	0.88	0.01		0.87	0.77
	p	0.00028	0.0027	1.5e-05	1.8e-08	1.7e-32	1.4e-05	0.0013	0.47		0.0076	0.00022	0.00019	0.65		0.002	0.0018
	n	12	19	18	17	4	16	17	21		4	15	9	21		7	9
	CI	0.461	0.01	0.441	0.554	1.42	0.458	0.159	-0.111		0.017	0.033	0.082	-0.059		1.59	0.2
		1.742	0.103	1.251	0.971	1.42	1.231	1.109	0.188		0.248	0.132	0.24	0.081		8.457	1.227
	fDis	1	1	1	1	0.791774	1	1	1	1	1	1	1	1	0.748403	0.748403	0.739089
	k	1.10167	0.0566689	0.84613	0.762841	1.79392	0.844235	0.633715	0.0386693		0.132424	0.0828049	0.160923	0.0114183		6.71218	0.964866
	fN (%)	100	100	100	100	100	100	100	100	100	100	100	100	100	100	100	100
	kpH7	1.10167	0.0566689	0.84613	0.762841	1.79392	0.844235	0.633715	0.0386693		0.132424	0.0828049	0.160923	0.0114183		6.71218	0.964866
	kTCC,pH7	0.239922	0.00764823	0.08493	0.144851	0.376158	0.0687425	0.0445894	0.00489658		0.02413	0.018395	0.0178452	0.000596187		0.310787	0.0520889
4CD	k observed	0.171	2.934	1.674	3.581	0.432	0.192	N.A.	-0.135	N.A.	N.A.	0.163	N.A.	0.113	N.A.	0.063	N.A.
	R2	0.4	0.34	0.24	0.59	0.78	1		0.25			0.02		0.47		0.41
	p	0.0037	0.13	0.044	0.044	0.02	0.00057		0.042			0.55		0.0067		0.019
	n	19	8	17	7	6	4		17			17		14		13
	CI	0.024	-3.229	-0.564	-1.829	-0.101	0.146		-0.314			-0.614		0.007		-0.008
		0.319	9.097	3.913	8.991	0.965	0.237		0.044			0.94		0.218		0.135
	fDis	0.714592	0.645949	0.645949	0.577306	0.540731	0.673646	0.673646	0.806562	0.673646	0.673646	0.297575	0.673646	0.655352	0.721038	0.786725	0.721038
	k	0.239863	4.54221	2.59171	6.2025	0.79923	0.284325		-0.16719			0.548195		0.172171		0.0801949
	fN (%)	95.3	98.1	98.5	99.4	96.2	98.5	98.5	99.4	97	98.8	98.1	98.5	98.5	99	98.5	99.4
	kpH7	0.250185	4.60288	2.61593	6.2025	0.825564	0.286982		-0.16719			0.555517		0.17378		0.0809442
	kTCC,pH7	0.0544852	0.621221	0.262573	1.17775	0.173108	0.0233677		-0.0211708			0.123408		0.00907362		0.00374788
4NP	k observed	0.459	0.965	0.194	0.174	0.099	0.166	0.142	0.09	-0.002	0.058	0.301	0.186	N.A.	0.4	0.091	0.11
	R2	0.99	0.77	0.76	0.78	0.5	0.84	0.49	0.64	0	0.99	0.7	0.81		0.8	0.61	0.58
	p	0.0031	0.009	0.00011	5.5e-07	0.0011	0.0037	0.0035	2.2e-05	0.91	4.5e-06	0.0025	1e-06		0.00021	0.00062	5.4e-05
	n	4	7	13	19	18	7	15	20	11	7	10	17		11	15	21
	CI	0.204	0.024	0.091	0.109	0.026	0.035	0.022	0.044	-0.059	0.047	0.068	0.117		0.183	0.03	0.049
		0.714	1.906	0.296	0.239	0.172	0.296	0.262	0.135	0.055	0.069	0.533	0.256		0.618	0.152	0.17
	fDis	0.317856	0.548723	0.987088	0.15363	0.267658	0.650686	0.673265	0.404171	0.105553	0.176699	0.645749	0.911925	0.344844	0.328056	0.457367	0.344844
	k	1.44417	1.75859	0.19642	1.13207	0.370494	0.254605	0.211155	0.221765	-0.020212	0.326299	0.465466	0.204286		1.22027	0.19905	0.317815
	fN (%)	99.8	99.4	99.2	98	99.7	99.2	99.2	98	99.6	99	99.4	99.2	99.2	98.8	99.2	98
	kpH7	1.41941	1.73505	0.194103	1.13207	0.364398	0.251602	0.208665	0.221765	-0.0198954	0.323102	0.459236	0.201876		1.21138	0.196703	0.317815
	kTCC,pH7	0.309119	0.234169	0.019483	0.21496	0.0764088	0.0204869	0.0146821	0.0280815	-0.0050474	0.0588749	0.102019	0.0223866		0.0500759	0.00910774	0.0171574
5MB	k observed	0.027	0.062	0.349	0.026	0.014	0.014	0.014	0.075	0.207	0.036	0.029	0.041	0.03	0.046	0.029	0.021
	R2	0.53	0.9	0.55	0.71	0.45	0.58	0.64	0.85	0.77	0.66	0.93	0.59	0.7	0.97	0.89	0.51
	p	0.00038	8.9e-11	0.0016	1.6e-06	0.00081	6.7e-05	1.3e-05	0.00044	0.0009	8.1e-05	0.0016	5.1e-05	2.1e-06	2.4e-16	4e-08	0.00029
	n	19	21	15	21	21	21	21	21	10	17	6	21	21	21	16	21
	CI	0.009	0.048	0.085	0.015	0.004	0.006	0.007	0.033	0.072	0.016	0.011	0.018	0.017	0.041	0.021	0.008
		0.045	0.075	0.613	0.036	0.024	0.022	0.021	0.117	0.343	0.056	0.046	0.063	0.043	0.051	0.037	0.035
	fDis	0.990824	1	1	0.506631	0.789347	0.876549	0.953859	0.810104	0.530156	1	0.67602	1	0.83402	0.834616	0.844741	0.844604
	k	0.027461	0.0615891	0.349138	0.0506972	0.0178687	0.0162438	0.0146816	0.0924134	0.391348	0.0362295	0.042599	0.0406618	0.036179	0.0551188	0.0341743	0.0252616
	fN (%)	89.9	95.7	96.6	98.6	91.8	96.6	96.6	98.6	93.4	97.3	95.7	96.6	96.6	97.8	96.6	98.6
	kpH7	0.0301219	0.0634488	0.356515	0.0506972	0.0191944	0.0165869	0.0149918	0.0924134	0.413269	0.0367324	0.0438853	0.0415208	0.0369434	0.0555697	0.0348963	0.0252616
	kTCC,pH7	0.00655994	0.00856327	0.035785	0.00962656	0.00402478	0.0013506	0.00105485	0.011702	0.104845	0.00669329	0.00974908	0.00460436	0.00192894	0.00229714	0.00161577	0.00136377
ABA	k observed	0.437	1.828	1.384	0.272	0.772	0.586	0.965	0.46	0.25	0.546	0.664	0.815	0.502	1.766	1.284	-0.277
	R2	0.94	0.88	0.97	0.7	0.94	0.85	0.92	0.82	0.98	0.98	0.71	0.63	0.9	0.94	0.85	0.1
	p	1.3e-07	8.4e-09	2.2e-06	0.019	0.00081	0.003	5.2e-05	0.00031	1.5e-09	9.4e-05	0.00058	0.01	8e-06	3.1e-09	2.1e-05	0.2
	n	12	18	9	7	11	7	9	10	12	6	12	17	11	15	12	18
	CI	0.331	1.337	1.038	-0.049	0.57	0.145	0.578	0.205	0.212	0.386	0.238	-0.003	0.322	1.387	0.74	-0.881
		0.544	2.319	1.729	0.593	0.974	1.028	1.351	0.714	0.288	0.705	1.09	1.634	0.682	2.144	1.827	0.327
	fDis	0.660359	0.723684	1	0.37254	0.621174	0.781505	0.706934	0.622093	1	0.682424	1	1	0.484535	0.545209	0.824665	0.436906
	k	0.66239	2.52574	1.38354	0.73	1.24264	0.750466	1.36468	0.738683	0.249703	0.799409	0.664104	0.81532	1.03575	3.23888	1.55641	-0.633353
	fN (%)	100	99.9	99.9	99.8	100	99.9	99.9	99.8	100	99.9	99.9	99.9	99.9	99.9	99.9	99.8
	kpH7	0.661065	2.5217	1.3816	0.73	1.24028	0.749414	1.36277	0.738683	0.249254	0.798528	0.663041	0.814178	1.0343	3.23629	1.55423	-0.633353
	kTCC,pH7	0.143967	0.340337	0.138678	0.138615	0.260069	0.0610216	0.0958869	0.0935373	0.0632349	0.145506	0.147294	0.0902864	0.0540041	0.133782	0.0719638	-0.034192
ALA	k observed	1.213	0.125	0.061	0.02	0.052	0.03	0.062	0.037	-0.002	0.069	0.106	N.A.	0.029	N.A.	0.263	0.528
	R2	0.96	0.84	0.6	0.19	0.97	0.45	0.87	0.55	0	0.6	0.64		0.97		0.42	0.98
	p	0.00067	3.4e-06	3.9e-05	0.047	0.0027	0.0046	0.0021	0.0024	0.93	6.2e-05	0.0052		0.00036		0.0066	3e-05
	n	6	14	21	21	5	16	7	14	21	20	10		6		16	7
	CI	0.628	0.078	0.028	-0.007	0.019	0.003	0.019	0.007	-0.048	0.031	0.013		0.017		0.017	0.38
		1.799	0.173	0.094	0.047	0.086	0.056	0.104	0.067	0.045	0.108	0.2		0.041		0.508	0.676
	fDis	1	1	1	0.455583	0.510636	1	1	0.822686	0.584349	0.74573	0.74573	0.74573	0.74573	0.74573	0.74573	0.74573
	k	1.21341	0.125346	0.0612251	0.0444112	0.102521	0.0299478	0.0615931	0.0450308	-0.00256964	0.0930251	0.142741		0.0390659		0.35214	0.70795
	fN (%)	0	0	0	0	0	0	0	0	0	0	0	0	0	0	0	0
	kpH7	1.21341	0.125346	0.0612251	0.0444112	0.102521	0.0299478	0.0615931	0.0450308	-0.00256964	0.0930251	0.142741		0.0390659		0.35214	0.70795
	kTCC,pH7	0.264256	0.0169171	0.00614545	0.00843294	0.0214971	0.00243852	0.00433381	0.00570212	-0.000651909	0.0169508	0.0317097		0.00203976		0.0163048	0.0382191
AMI	k observed	0.017	0.062	0.034	0.128	0.035	0.04	0.023	0.213	0.099	0.069	0.017	0.007	0.028	0.032	0.021	0.025
	R2	0.32	0.54	0.33	0.74	0.68	0.47	0.41	0.79	0.85	0.89	0.55	0.05	0.69	0.73	0.64	0.73
	p	0.0093	0.00016	0.0061	0.0014	2.6e-05	0.00059	0.0019	0.0013	0.0033	4.2e-06	0.00045	0.32	1.1e-05	0.00044	3.8e-05	0.00019
	n	20	21	21	10	18	21	21	21	7	12	18	21	19	12	19	13
	CI	0	0.024	0.002	0.038	0.017	0.012	0.005	0.068	0.023	0.045	0.006	-0.013	0.015	0.012	0.01	0.011
		0.033	0.1	0.066	0.217	0.052	0.068	0.041	0.359	0.175	0.093	0.029	0.028	0.042	0.052	0.031	0.039
	fDis	0.378564	0.213636	0.506166	0.0899232	0.23921	0.359056	0.478821	0.237524	0.10735	0.122293	0.269269	0.232773	0.176431	0.16117	0.244975	0.205657
	k	0.0437172	0.290621	0.0677443	1.41934	0.144828	0.111407	0.0478067	0.897868	0.922501	0.564092	0.0648522	0.0314247	0.160254	0.198385	0.0838187	0.120808
	fN (%)	9.6	4	3.2	1.3	7.7	3.2	3.2	1.3	6.2	2.6	4	3.2	3.2	2.1	3.2	1.3
	kpH7	0.0059968	0.0944697	0.0274752	1.41934	0.0245122	0.0451835	0.0193891	0.897868	0.193666	0.286419	0.021081	0.012745	0.0649947	0.126158	0.0339946	0.120808
	kTCC,pH7	0.00130598	0.01275	0.00275781	0.269509	0.00513983	0.0036791	0.00136425	0.113694	0.0491325	0.0521906	0.00468312	0.00141333	0.00339359	0.0052151	0.00157402	0.00652192
ANA	k observed	0.06	0.03	0.009	0.009	0.054	0.028	-0.692	0.016	0.041	0.109	0.012	0.027	0.017	0.046	0.17	0.047
	R2	0.39	0.7	0.17	0.12	0.78	0.67	0.73	0.1	0.81	0.92	0.71	0.75	0.43	0.92	0.91	0.51
	p	0.0094	0.00018	0.12	0.12	0.00014	9.5e-05	0.0033	0.19	7.8e-08	4.8e-05	1.1e-05	6.8e-05	0.0013	3.6e-11	1.3e-06	0.032
	n	16	14	15	21	12	16	21	19	20	21	18	14	21	20	12	19
	CI	0.001	0.013	-0.007	-0.007	0.025	0.012	-1.246	-0.019	0.028	0.066	0.006	0.013	0.004	0.037	0.117	-0.015
		0.119	0.048	0.025	0.024	0.082	0.043	-0.138	0.052	0.055	0.153	0.018	0.041	0.03	0.056	0.222	0.109
	fDis	0.755832	1	1	0.588838	0.570595	0.943354	1	0.897722	0.706753	0.901861	0.827915	1	0.714847	0.752391	0.73447	0.755773
	k	0.07902	0.0304684	0.00890775	0.014873	0.0939791	0.0293702	-0.691759	0.018319	0.0584183	0.121394	0.0145466	0.0273824	0.02346	0.061497	0.230855	0.0626133
	fN (%)	100	100	100	100	100	100	100	100	100	100	100	100	100	100	100	100
	kpH7	0.07902	0.0304684	0.00890775	0.014873	0.0939791	0.0293702	-0.691759	0.018319	0.0584183	0.121394	0.0145466	0.0273824	0.02346	0.061497	0.230855	0.0626133
	kTCC,pH7	0.017209	0.00411213	0.000894111	0.00282414	0.019706	0.00239149	-0.0486735	0.00231969	0.0148206	0.0221201	0.00323152	0.00303651	0.00122492	0.00254216	0.0106891	0.00338022
ASF	k observed	0.434	0.102	1.899	0.0331735	0.017	0.016	0.066	-0.007	N.A.	N.A.	0.247	0.035	0.016	0.532	0.164	0.058
	R2	0.98	0.54	0.66	0.01	0.25	0	0.06	0			0.85	0.01	0.01	0.69	0.75	0.7
	p	0.00012	0.00078	0.00014	0.74	0.02	0.97	0.32	0.76			0.00039	0.6	0.71	0.00021	3.1e-05	1.3e-05
	n	18	17	16	21	21	18	18	21			9	21	21	14	15	18
	CI	0.3	0.03	0.807	-0.068	-0.002	-1.22	-0.12	-0.076			0.11	-0.154	-0.106	0.221	0.085	0.031
		0.568	0.173	2.99	0.086	0.036	1.252	0.252	0.061			0.383	0.224	0.138	0.842	0.244	0.086
	fDis	1	1	0.378599	1	1	1	0.671243	1	1	1	1	1	0.956437	0.720308	0.867732	0.867732
	k	0.433718	0.101516	5.01459	0.0331735	0.0168438	0.0161446	0.0984558	-0.00741087			0.246622	0.0349263	0.0167691	0.738003	0.189257	0.0669737
	fN (%)	0	0	0	0.1	0	0	0	0.1	0	0.1	0	0	0	0.1	0	0.1
	kpH7	4.33718	0.338386	12.5365	0.0331735	0.0842191	0.0403616	0.24614	-0.00741087			0.822072	0.0873157	0.0419227	1.05429	0.473143	0.0669737
	kTCC,pH7	0.94455	0.0456697	1.25834	0.0062991	0.0176595	0.00328648	0.0173189	-0.000938417			0.182622	0.00968268	0.00218892	0.0435822	0.0219075	0.00361562
ATE	k observed	0.159	0.248	0.213	0.082	0.18	0.081	0.114	0.063	N.A.	0.252	0.196	-0.01	0.131	0.146	0.04	0.089
	R2	0.71	0.96	0.99	0.88	0.64	0.93	0.95	0.97		0.87	0.99	0.13	0.7	0.95	0.95	0.96
	p	0.009	1.7e-08	1.1e-08	7.5e-08	0.0017	2.5e-12	1e-13	2.6e-15		0.00077	2.1e-08	0.11	0.00067	4.1e-10	6.4e-14	1.9e-14
	n	8	12	10	16	12	21	21	20		8	9	21	12	15	21	20
	CI	0.004	0.2	0.183	0.058	0.046	0.066	0.097	0.055		0.103	0.171	-0.026	0.045	0.119	0.034	0.077
		0.315	0.297	0.243	0.106	0.313	0.096	0.132	0.07		0.402	0.221	0.007	0.217	0.172	0.046	0.1
	fDis	1	0.729983	0.926006	0.480767	0.921033	0.758435	0.835452	0.763144	0.729983	0.729983	0.509596	0.729983	0.517019	0.587652	0.718451	0.713631
	k	0.159471	0.340373	0.229711	0.170182	0.195108	0.106584	0.1366	0.0823562		0.345665	0.38461	-0.0131321	0.253584	0.247886	0.0561336	0.124064
	fN (%)	4.1	1.7	1.3	0.5	3.3	1.3	1.3	0.5	2.6	1.1	1.7	1.3	1.3	0.9	1.3	0.5
	kpH7	0.0209015	0.109406	0.0925699	0.170182	0.0319267	0.0429516	0.0550476	0.0823562		0.174448	0.123625	-0.00529203	0.102191	0.15748	0.022621	0.124064
	kTCC,pH7	0.00455193	0.0147658	0.00929167	0.0323147	0.00669455	0.00349737	0.00387326	0.0104285		0.0317875	0.027463	-0.000586848	0.00533571	0.00650992	0.0010474	0.00669766
ATP	k observed	0.355	0.141	0.091	0.029	-0.005	0.009	0.032	-0.012	-0.003	0.025	0.025	0.045	-0.001	0.025	0.149	0
	R2	0.99	0.96	0.91	0.72	0.08	0.21	0.59	0.2	0.02	0.65	0.8	0.57	0	0.8	0.75	0
	p	2.3e-05	2.1e-14	1.4e-11	1e-06	0.23	0.1	0.044	0.043	0.61	0.0086	1.1e-07	0.0027	0.81	1.3e-06	3.1e-05	0.97
	n	18	21	21	21	21	14	7	21	16	21	20	13	21	17	15	21
	CI	0.283	0.121	0.073	0.018	-0.018	-0.007	-0.016	-0.028	-0.019	0.001	0.017	0.009	-0.012	0.016	0.077	-0.022
		0.428	0.16	0.11	0.041	0.007	0.025	0.08	0.004	0.013	0.049	0.034	0.081	0.01	0.035	0.221	0.022
	fDis	1	1	1	0.512237	0.846429	0.945975	0.923989	0.905269	0.526075	0.929036	1	1	0.754551	0.911072	0.788962	0.825631
	k	0.35546	0.140785	0.0913542	0.057542	-0.00632786	0.00968812	0.0346039	-0.0131746	-0.00537679	0.0265924	0.0252841	0.0449873	-0.00126516	0.0275249	0.189046	-0.000342645
	fN (%)	100	100	99.9	99.9	100	99.9	99.9	99.9	100	99.9	100	99.9	99.9	99.9	99.9	99.9
	kpH7	0.354998	0.140644	0.0912719	0.057542	-0.00631963	0.0096794	0.0345727	-0.0131746	-0.00537033	0.0265711	0.0252588	0.0449468	-0.00126402	0.0275084	0.188875	-0.000342645
	kTCC,pH7	0.0773115	0.0189818	0.00916138	0.0109263	-0.00132513	0.000788153	0.0024326	-0.00166827	-0.00136244	0.00484172	0.00561122	0.00498427	-6.59989e-05	0.00113714	0.0087453	-1.84979e-05
ATR	k observed	0.022	0.032	0.434	0.032	0.003	0.013	0.138	1.844	0.029	0.023	0.014	0.047	0.146	0.027	0.295	0.04
	R2	0.43	0.54	0.63	0.55	0.01	0.36	0.35	0.54	0.72	0.76	0.07	0.56	0.98	0.53	0.91	0.42
	p	0.0013	0.00024	0.00016	0.00013	0.65	0.0067	0.074	0.00073	1.3e-06	2.3e-06	0.36	9.1e-05	5.2e-07	0.00029	0.045	0.0019
	n	21	20	17	21	21	19	10	17	21	18	14	21	21	20	4	20
	CI	0.005	0.012	0.178	0.013	-0.017	0.001	-0.088	0.558	0.017	0.013	-0.03	0.02	0.116	0.01	-0.345	0.008
		0.039	0.052	0.69	0.051	0.023	0.026	0.364	3.129	0.041	0.032	0.057	0.074	0.175	0.045	0.935	0.071
	fDis	1	1	1	0.857589	0.879525	1	1	1	1	1	1	1	1	1	1	0.936433
	k	0.0222649	0.0319966	0.433989	0.0371803	0.00373625	0.0132119	0.138127	1.84359	0.0290026	0.0226774	0.0135458	0.0469414	0.145612	0.027142	0.294973	0.0424182
	fN (%)	100	100	100	100	100	100	100	100	100	100	100	100	100	100	100	100
	kpH7	0.0222649	0.0319966	0.433989	0.0371803	0.00373625	0.0132119	0.138127	1.84359	0.0290026	0.0226774	0.0135458	0.0469414	0.145612	0.027142	0.294973	0.0424182
	kTCC,pH7	0.00484886	0.00431838	0.0435615	0.00705991	0.000783436	0.00107579	0.0097189	0.233449	0.00735787	0.00413221	0.00300919	0.00520546	0.0076029	0.00112199	0.0136578	0.00228997
BEZ	k observed	0.032	1.386	0.643	0.156	0.031	0.178	0.318	-0.195	0.002	0.408	0.392	0.209	0.036	0.315	-0.731	0.126
	R2	0.54	0.78	0.87	0.41	0.45	0.71	0.06	0.47	0.01	0.75	0.86	0.81	0.6	0.79	0.22	0.51
	p	0.00083	0.0016	0.0023	0.025	0.00094	0.00058	0.34	0.041	0.72	0.0055	0.0081	0.00091	0.00026	0.0013	0.048	0.0026
	n	17	9	7	12	21	12	18	18	21	8	6	9	17	9	18	15
	CI	0.009	0.41	0.191	-0.032	0.008	0.064	-0.629	-0.467	-0.014	0.051	0.024	0.076	0.014	0.102	-1.725	0.024
		0.055	2.362	1.095	0.343	0.054	0.293	1.264	0.078	0.018	0.764	0.761	0.342	0.058	0.528	0.264	0.229
	fDis	1	1	1	0.882901	1	1	0.801036	1	1	1	0.667754	1	0.857056	0.928188	1	0.926207
	k	0.032342	1.38626	0.642802	0.176193	0.0313651	0.178402	0.396789	-0.19469	0.00210829	0.407517	0.587505	0.209207	0.041732	0.339261	-0.730825	0.136344
	fN (%)	0	0	0	0.1	0	0	0	0.1	0	0	0	0	0	0	0	0.1
	kpH7	0.226394	4.85191	1.49987	0.176193	0.219556	0.416271	0.925842	-0.19469	0.0147581	0.950874	2.05627	0.48815	0.0973747	0.593706	-1.70526	0.136344
	kTCC,pH7	0.0493041	0.654832	0.150549	0.0334561	0.0460376	0.0338952	0.065144	-0.0246531	0.00374407	0.173266	0.456797	0.0541323	0.00508426	0.0245426	-0.0789569	0.0073606
BIS	k observed	0.04	0.284	0.234	0.136	0.121	0.04	0.065	0.021	0.142	0.185	0.075	0.109	0.013	0.06	0.057	0.03
	R2	0.8	0.95	0.99	0.85	0.88	0.79	0.92	0.53	0.76	0.99	0.98	0.94	0.64	0.97	0.81	0.53
	p	5.3e-08	2.2e-06	1.2e-10	0.0012	0.00019	7.8e-08	3.6e-11	0.00058	2.1e-05	1.5e-21	0.00084	2.5e-11	1.5e-05	1.3e-14	3.4e-08	0.00088
	n	21	10	12	8	21	21	20	18	15	21	14	18	21	20	21	17
	CI	0.026	0.204	0.206	0.048	0.062	0.026	0.052	0.007	0.076	0.174	0.043	0.089	0.006	0.052	0.039	0.009
		0.053	0.363	0.261	0.224	0.181	0.053	0.078	0.035	0.207	0.196	0.107	0.128	0.019	0.068	0.075	0.051
	fDis	0.818877	0.957211	1	0.482141	0.739758	0.826244	0.924575	0.782485	0.448157	0.605711	0.629089	0.969506	0.655732	0.653879	0.669245	0.612338
	k	0.0483826	0.296351	0.233756	0.281675	0.163968	0.048103	0.0702516	0.0266172	0.315944	0.305684	0.119752	0.111928	0.0190868	0.0920008	0.085332	0.0486181
	fN (%)	4.1	1.7	1.3	0.5	3.3	1.3	1.3	0.5	2.6	1.1	1.7	1.3	1.3	0.9	1.3	0.5
	kpH7	0.00634141	0.0952558	0.0942	0.281675	0.0268311	0.0193848	0.0283103	0.0266172	0.064625	0.154271	0.0384917	0.0451053	0.00769168	0.0584476	0.0343875	0.0486181
	kTCC,pH7	0.00138103	0.0128561	0.00945529	0.0534854	0.00562608	0.00157842	0.00199197	0.00337046	0.0163952	0.0281108	0.0085509	0.00500185	0.000401608	0.00241611	0.00159221	0.00262468
BRO	k observed	-0.006	0.421	0.455	0.138	0.057	0.029	0.1	0.096	0.047	-0.177	0.024	0.237	0.018	0.246	0.275	0.12
	R2	0	0.78	0.89	0.62	0.09	0.09	0.82	0.48	0.05	0.48	0.04	0.74	0.01	0.47	0.77	0.48
	p	0.92	0.0038	0.0013	0.0013	0.19	0.17	0.0021	0.00054	0.43	0.0021	0.4	0.0015	0.64	0.0032	3.4e-05	0.00046
	n	21	8	7	13	20	21	8	21	14	17	21	10	20	16	14	21
	CI	-0.172	0.08	0.17	0.037	-0.065	-0.03	0.029	0.03	-0.127	-0.317	-0.057	0.069	-0.092	0.04	0.144	0.039
		0.161	0.762	0.741	0.238	0.18	0.089	0.172	0.163	0.22	-0.036	0.106	0.404	0.128	0.451	0.405	0.202
	fDis	1	1	1	0.730657	0.817477	0.893827	0.893827	1	0.588935	0.745422	0.408989	1	0.927994	1	0.923845	1
	k	-0.00587125	0.420972	0.455433	0.188497	0.0702958	0.0329343	0.11223	0.0963564	0.0795921	-0.237009	0.0598114	0.236723	0.0196402	0.245601	0.297189	0.12036
	fN (%)	0.2	0.4	0.5	1.3	0.2	0.5	0.5	1.3	0.3	0.7	0.4	0.5	0.5	0.8	0.5	1.3
	kpH7	-0.04697	1.31425	1.14305	0.188497	0.428469	0.0826587	0.281676	0.0963564	0.391838	-0.466726	0.186728	0.594129	0.0492929	0.38811	0.745886	0.12036
	kTCC,pH7	-0.0102291	0.177377	0.114733	0.0357923	0.0898437	0.00673055	0.0198193	0.0122013	0.0994081	-0.0850457	0.0414815	0.0658846	0.00257375	0.0160437	0.034536	0.00649769
BTZ	k observed	0.075	0.113	0.068	0.04	0.021	0.019	0.028	0.024	0.256	0.101	0.115	0.061	0.035	0.049	0.011	0.034
	R2	0.76	0.93	0.93	0.92	0.56	0.75	0.84	0.82	0.82	0.87	0.75	0.72	0.71	0.94	0.78	0.78
	p	0.00021	1.6e-12	1.1e-12	4.6e-12	8.6e-05	3.3e-07	4.7e-09	1.4e-08	4.5e-05	0.00026	0.33	1e-06	1.8e-06	5.3e-13	1.2e-06	1.2e-07
	n	12	21	21	21	21	21	21	21	12	21	3	21	21	21	18	21
	CI	0.033	0.093	0.056	0.032	0.009	0.012	0.02	0.016	0.137	0.049	-4.075	0.037	0.02	0.041	0.007	0.022
		0.117	0.133	0.08	0.047	0.033	0.027	0.036	0.031	0.375	0.153	4.306	0.086	0.049	0.057	0.016	0.046
	fDis	1	0.984515	1	0.523909	0.844125	0.899355	0.97278	0.860206	0.524787	0.820327	1	1	0.823348	0.826665	0.859567	0.811165
	k	0.0749548	0.114841	0.0682455	0.0756963	0.0249401	0.0216073	0.0285409	0.0274254	0.488035	0.122833	0.11527	0.0613863	0.0421502	0.0590939	0.0132608	0.0418694
	fN (%)	84.2	93.1	94.4	97.7	87	94.4	94.4	97.7	89.4	95.5	93.1	94.4	94.4	96.4	94.4	97.7
	kpH7	0.086974	0.120568	0.070624	0.0756963	0.0279981	0.0223603	0.0295356	0.0274254	0.533231	0.12565	0.121018	0.0635258	0.0436193	0.0598909	0.0137229	0.0418694
	kTCC,pH7	0.0189412	0.0162722	0.00708885	0.0143735	0.00587078	0.00182071	0.00207818	0.0034728	0.135279	0.0228956	0.0268841	0.00704455	0.00227751	0.00247577	0.000635399	0.00226035
CAF	k observed	0.059	0.388	0.342	0.109	0.21	0.17	0.192	0.262	0.019	0.301	0.246	0.148	0.445	0.221	0.223	0.16
	R2	0.92	0.98	0.99	0.59	0.91	0.95	0.9	0.66	0.58	0.91	0.95	0.82	0.99	0.61	0.92	0.74
	p	9e-12	5.6e-07	7.2e-11	0.0036	2.9e-11	7.5e-06	2.2e-09	0.0077	6.6e-05	3.7e-08	4.1e-05	6.5e-07	1e-10	0.0074	1.1e-08	0.00034
	n	21	9	12	12	21	18	18	19	21	15	8	17	11	10	15	12
	CI	0.048	0.308	0.303	0.018	0.166	0.119	0.145	0.014	0.008	0.222	0.16	0.094	0.402	0.013	0.17	0.065
		0.071	0.467	0.38	0.199	0.255	0.221	0.24	0.509	0.03	0.38	0.332	0.201	0.489	0.429	0.276	0.255
	fDis	1	0.703254	1	1	0.69568	0.754476	0.893842	0.754476	0.736524	0.584777	0.0483979	1	0.499518	0.603956	0.648337	0.553146
	k	0.0591077	0.551047	0.341791	0.108583	0.302435	0.225095	0.215362	0.346899	0.0261162	0.514845	5.07935	0.147624	0.891591	0.365483	0.343658	0.289262
	fN (%)	100	100	100	100	100	100	100	100	100	100	100	100	100	100	100	100
	kpH7	0.0591077	0.551047	0.341791	0.108583	0.302435	0.225095	0.215362	0.346899	0.0261162	0.514845	5.07935	0.147624	0.891591	0.365483	0.343658	0.289262
	kTCC,pH7	0.0128725	0.0743713	0.0343071	0.020618	0.0634161	0.0183286	0.0151533	0.0439267	0.00662561	0.0938137	1.12837	0.0163704	0.0465529	0.0151083	0.0159121	0.015616
CAN	k observed	0.004	0.005	0.381	-0.015	0.003	0.016	14.297	0.01	0.021	-0.007	0	0.011	0.006	0.036	0.174	-0.003
	R2	0.06	0.07	0.19	0.31	0.02	0.75	1	0.6	0.61	0.06	0	0.08	0.21	0.88	0.8	0.05
	p	0.29	0.24	0.078	0.0084	0.54	0.00059	3.2e-06	0.00015	4.4e-05	0.28	0.97	0.37	0.035	6.9e-06	0.0029	0.34
	n	21	21	17	21	20	11	6	18	20	21	14	12	21	12	8	20
	CI	-0.006	-0.007	-0.213	-0.03	-0.01	0.006	12.521	0.004	0.01	-0.026	-0.021	-0.027	-0.002	0.022	0.041	-0.013
		0.013	0.017	0.976	0	0.016	0.026	16.073	0.016	0.033	0.011	0.021	0.05	0.014	0.049	0.308	0.006
	fDis	1	1	1	0.874838	0.984684	0.918463	0.984684	1	1	1	0.583967	1	0.943407	0.845117	0.653462	0.956977
	k	0.00369023	0.00518385	0.381407	-0.0173563	0.00292386	0.0170527	14.5194	0.0101778	0.0212961	-0.00718935	-0.000476492	0.0114029	0.00639852	0.0423869	0.266932	-0.00342425
	fN (%)	0	0	0	0	0	0	0	0	0	0	0	0	0	0	0	0
	kpH7	0.00369023	0.00518385	0.381407	-0.0173563	0.00292386	0.0170527	14.5194	0.0101778	0.0212961	-0.00718935	-0.000476492	0.0114029	0.00639852	0.0423869	0.266932	-0.00342425
	kTCC,pH7	0.000803658	0.000699631	0.0382836	-0.00329568	0.00061309	0.00138853	1.02161	0.00128879	0.00540276	-0.00131003	-0.000105852	0.0012645	0.000334088	0.00175219	0.0123595	-0.00018486
CAR	k observed	0.032	N.A.	0.035	0.111	0.025	0.019	0.01	0.002	0.033	0.036	0.013	0.041	0.012	0.035	0.06	-0.006
	R2	0.76		0.84	0.78	0.82	0.72	0.41	0.02	0.82	0.87	0.45	0.8	0.55	0.97	0.85	0.03
	p	2.9e-07		7e-09	0.0017	1.6e-08	0.00027	0.0019	0.53	4.6e-08	5.5e-10	0.0061	1.4e-05	0.006	0.0023	2.4e-09	0.47
	n	21		21	21	21	13	21	21	20	21	15	14	12	5	21	21
	CI	0.02		0.025	0.032	0.017	0.008	0.002	-0.008	0.022	0.027	0.001	0.023	0.001	0.014	0.044	-0.028
		0.044		0.045	0.19	0.032	0.031	0.018	0.012	0.043	0.045	0.024	0.059	0.022	0.055	0.077	0.017
	fDis	1	1	1	0.500115	0.698457	0.842836	0.862796	0.759711	0.688607	0.85127	0.76336	1	0.568612	0.679925	0.774158	0.744554
	k	0.0318959		0.0349296	0.222265	0.0352259	0.023077	0.011807	0.00298751	0.0474301	0.0422853	0.0167014	0.0412974	0.0204343	0.0510336	0.0780034	-0.00781291
	fN (%)	98.4	99.3	99.4	99.6	98.7	99.4	99.4	99.6	99	99.5	99.3	99.4	99.4	99.6	99.4	99.6
	kpH7	0.0322848		0.0349929	0.222265	0.0355399	0.0231188	0.0118284	0.00298751	0.0477368	0.0423278	0.0167519	0.0413721	0.0204713	0.0510541	0.0781446	-0.00781291
	kTCC,pH7	0.00703098		0.0035124	0.0422043	0.00745218	0.00188247	0.00083227	0.000378299	0.0121107	0.00771287	0.00372141	0.00458787	0.00106887	0.00211047	0.00361825	-0.000421785
CBZ	k observed	0.011	0.008	0.006	0.087	-0.001	0.002	-0.004	0	0.007	0.004	0.008	0.014	0.008	0.001	0.004	0.013
	R2	0.26	0.14	0.05	0.85	0	0.04	0.02	0	0.14	0.23	0.62	0.14	0.15	0.01	0.08	0.72
	p	0.018	0.096	0.35	0.00045	0.9	0.37	0.52	0.91	0.092	0.029	2.2e-05	0.1	0.082	0.75	0.2	0.00024
	n	21	21	21	21	21	21	21	21	21	21	21	21	21	21	21	13
	CI	-0.001	-0.005	-0.011	0.038	-0.015	-0.004	-0.023	-0.012	-0.005	-0.001	0.004	-0.009	-0.004	-0.006	-0.004	0.005
		0.024	0.02	0.022	0.137	0.014	0.008	0.015	0.011	0.019	0.01	0.012	0.038	0.02	0.007	0.012	0.02
	fDis	1	1	1	0.5918	0.788176	0.923724	0.985572	0.940553	0.644465	0.77648	0.910665	1	0.810239	0.816744	0.81978	0.855697
	k	0.0114676	0.00773773	0.00563809	0.147649	-0.000844634	0.00213591	-0.00436119	-0.0004696	0.0114008	0.00573622	0.0089321	0.0142674	0.00976843	0.000905751	0.00466409	0.0146251
	fN (%)	100	100	100	100	100	100	100	100	100	100	100	100	100	100	100	100
	kpH7	0.0114676	0.00773773	0.00563809	0.147649	-0.000844634	0.00213591	-0.00436119	-0.0004696	0.0114008	0.00573622	0.0089321	0.0142674	0.00976843	0.000905751	0.00466409	0.0146251
	kTCC,pH7	0.00249741	0.00104431	0.000565921	0.0280361	-0.000177107	0.000173918	-0.000306862	-5.94641e-05	0.00289235	0.00104524	0.00198426	0.00158215	0.000510042	3.74419e-05	0.000215956	0.000789547
CIL	k observed	0.638	5.748	2.905	6.512	0.803	1.607	2.204	1.365	0.606	4.45	2.161	4.014	0.863	4.088	2.73	2.48
	R2	0.72	0.88	0.82	0.84	0.56	0.95	0.94	0.87	0.87	0.97	0.65	0.9	0.62	0.99	0.84	0.93
	p	7.7e-06	5.8e-07	0.0051	0.0014	0.002	2.4e-10	1.2e-05	1.4e-08	0.0022	2.3e-06	0.029	0.0039	0.0041	1.7e-10	0.01	5.6e-07
	n	18	14	7	8	14	16	9	18	7	9	7	6	11	11	6	12
	CI	0.35	3.912	0.442	2.185	0.177	1.306	1.497	0.984	0.182	3.331	-0.711	0.922	0.13	3.664	-0.035	1.778
		0.926	7.583	5.369	10.84	1.428	1.908	2.912	1.745	1.031	5.57	5.032	7.105	1.595	4.513	5.494	3.182
	fDis	1	0.891004	0.866417	0.689297	0.812687	0.875105	1	0.989878	1	0.869035	0.615263	1	0.703079	0.814791	0.830705	0.747761
	k	0.638033	6.45083	3.35329	9.44768	0.987489	1.8364	2.20449	1.37877	0.606208	5.12099	3.51191	4.01362	1.22689	5.01779	3.28588	3.31674
	fN (%)	0	0	0	0	0	0	0	0	0	0	0	0	0	0	0	0
	kpH7	0.638033	6.45083	3.35329	9.44768	0.987489	1.8364	2.20449	1.37877	0.606208	5.12099	3.51191	4.01362	1.22689	5.01779	3.28588	3.31674
	kTCC,pH7	0.138951	0.870627	0.336585	1.79396	0.207062	0.14953	0.155112	0.174589	0.153793	0.933134	0.780166	0.445081	0.06406	0.207425	0.152143	0.179057
CIS	k observed	N.A.	N.A.	N.A.	0.017	N.A.	N.A.	N.A.	0.008	N.A.	-0.002	-0.043	-0.024	N.A.	3.315	N.A.	-0.042
	R2				0				0.02		0	0.03	0.02		0.64		0.14
	p				0.86				0.52		0.89	0.45	0.51		0.0096		0.17
	n				15				21		21	21	21		9		15
	CI				-0.267				-0.028		-0.035	-0.201	-0.125		0.031		-0.129
					0.301				0.045		0.032	0.115	0.078		6.599		0.044
	fDis	0.971049	0.971049	0.971049	0.971049	0.971049	0.971049	0.971049	1	0.971049	0.971049	0.971049	0.971049	0.971049	0.280243	0.971049	0.971049
	k				0.01772				0.00832585		-0.00161339	-0.043901	-0.0245281		11.8297		-0.0434236
	fN (%)	0	0	0	0	0	0	0	0	0	0	0	0	0	0	0	0
	kpH7				0.01772				0.00832585		-0.00161339	-0.043901	-0.0245281		11.8297		-0.0434236
	kTCC,pH7				0.00336473				0.00105428		-0.000293988	-0.00975256	-0.00271999		0.489014		-0.00234425
CIT	k observed	0.028	0.644	0.643	3.545	0.027	0.256	0.003	0.414	0.699	N.A.	N.A.	N.A.	0.009	-0.034	0.056	-0.039
	R2	0.77	0.61	0.47	0.78	0.75	0.79	0.01	0.53	0.98				0.71	0.55	0.66	0.44
	p	0.00078	0.0046	0.0016	0.0016	0.00061	0.018	0.75	0.00097	0.00097				0.0012	0.00017	0.0042	0.001
	n	10	11	18	9	11	6	21	17	5				11	20	10	21
	CI	0.01	0.085	0.149	1.05	0.01	-0.046	-0.026	0.115	0.386				0.003	-0.055	0.009	-0.068
		0.045	1.203	1.137	6.039	0.043	0.558	0.033	0.713	1.012				0.016	-0.013	0.104	-0.01
	fDis	0.0606441	0.0922561	0.066611	0.0794335	0.115516	0.133062	0.137872	0.0656922	0.0548816	0.0652096	0.0445536	0.0445536	0.115785	0.367314	0.070796	0.0880178
	k	0.457302	6.98349	9.65383	44.6252	0.229412	1.92289	0.0240028	6.3038	12.7357				0.0787916	-0.0932541	0.797605	-0.446226
	fN (%)	0.3	0.1	0.1	0	0.3	0.1	0.1	0	0.2	0.1	0.1	0.1	0.1	0.1	0.1	0
	kpH7	0.0554306	2.14876	3.86153	44.6252	0.0352942	0.769156	0.00960112	6.3038	2.42585				0.0315166	-0.0532881	0.319042	-0.446226
	kTCC,pH7	0.0120717	0.290005	0.3876	8.47358	0.00740066	0.0626291	0.000675553	0.798231	0.61543				0.00164559	-0.00220282	0.0147723	-0.0240898
CLA	k observed	-0.003	0.036	0.029	0.002	0	0.006	0.672	-0.002	-0.005	0.322	-0.005	0.036	-0.004	0.072	0.044	0.018
	R2	0.02	0.89	0.37	0.05	0.01	0.27	0.15	0	0.21	0.78	0.02	0.08	0.09	0.82	0.57	0.68
	p	0.55	1.1e-10	0.0045	0.33	0.75	0.026	0.12	0.98	0.038	2.9e-07	0.7	0.46	0.21	2.2e-07	0.00032	0.00027
	n	21	21	20	21	14	18	18	21	21	20	21	9	20	18	18	14
	CI	-0.016	0.028	0.003	-0.004	-0.004	-0.001	-0.507	-0.209	-0.011	0.205	-0.05	-0.126	-0.013	0.047	0.016	0.007
		0.011	0.044	0.055	0.009	0.005	0.014	1.85	0.206	0.001	0.44	0.039	0.199	0.005	0.096	0.072	0.028
	fDis	1	1	1	1	0.940783	0.940783	0.733645	1	0.502759	1	1	0.54871	0.992061	1	0.880933	0.90511
	k	-0.00285765	0.035754	0.0289993	0.00238358	0.000525292	0.00670535	0.915408	-0.00176326	-0.00951354	0.322378	-0.00507311	0.0661239	-0.00414006	0.0716414	0.0495585	0.0196143
	fN (%)	0	0	0	0	0	0	0	0	0	0	0	0	0	0	0	0
	kpH7	-0.00285765	0.035754	0.0289993	0.00238358	0.000525292	0.00670535	0.915408	-0.00176326	-0.00951354	0.322378	-0.00507311	0.0661239	-0.00414006	0.0716414	0.0495585	0.0196143
	kTCC,pH7	-0.000622338	0.00482548	0.00291079	0.000452601	0.000110146	0.000545988	0.0644099	-0.000223276	-0.00241356	0.0587429	-0.00112698	0.00733266	-0.000216166	0.00296151	0.00229466	0.00105889
CLI	k observed	0.039	N.A.	3.386	1.703	0.013	0.257	-0.045	0.023	-0.01	N.A.	0.116	0.148	-0.003	N.A.	N.A.	2.362
	R2	0.17		0.97	0.25	0.03	0.85	0.14	0.05	0.01		0.55	0.82	0			0.82
	p	0.067		0.0022	0.2	0.47	0.003	0.16	0.44	0.86		0.0015	0.0052	0.84			0.035
	n	21		5	8	20	7	15	15	8		15	7	14			4
	CI	-0.018		1.371	-2.707	-0.039	0.064	-0.138	-0.062	-0.202		0.029	0.022	-0.047			-1.406
		0.096		5.401	6.113	0.065	0.45	0.047	0.108	0.182		0.204	0.274	0.041			6.13
	fDis	0.214683	0.214683	0.233628	0.224155	0.164492	0.306298	0.322429	0.221886	0.0705088	0.0395478	0.198689	0.119187	0.15101	0.184796	0.0665797	0.0540701
	k	0.17986		14.4926	7.59835	0.0812384	0.839268	-0.141033	0.10256	-0.13904		0.58575	1.24053	-0.0189512			43.6828
	fN (%)	96.3	91.1	89	76.4	95.3	89	89	76.4	94.2	86.6	91.1	89	89	83.7	89	76.4
	kpH7	0.142729		12.432	7.59835	0.0650896	0.719938	-0.12098	0.10256	-0.11275		0.491158	1.06415	-0.0162567			43.6828
	kTCC,pH7	0.0310836		1.24785	1.4428	0.0136483	0.0586215	-0.00851241	0.0129869	-0.0286042		0.10911	0.118006	-0.000848816			2.35824
CTD	k observed	-0.009	-0.017	0.5	0.003	0.161	-0.006	-0.01	0.007	0.118	N.A.	-0.007	0.012	-0.008	-0.003	-0.037	-0.022
	R2	0.27	0.48	0.79	0.05	1	0.22	0.31	0.11	0.86		0.28	0.05	0.18	0.04	0.1	0.29
	p	0.016	0.0005	3.6e-06	0.34	0	0.048	0.0088	0.13	0.00032		0.013	0.33	0.055	0.37	0.17	0.015
	n	21	21	16	21	2	18	21	21	9		21	21	21	21	21	20
	CI	-0.019	-0.028	0.298	-0.006	0	-0.015	-0.019	-0.006	0.055		-0.014	-0.023	-0.019	-0.012	-0.11	-0.044
		0.001	-0.005	0.702	0.013	0	0.002	0	0.019	0.181		0	0.047	0.003	0.006	0.036	0.001
	fDis	0.66176	0.80534	1	0.80534	0.872807	0.923646	0.97263	0.923646	0.769045	0.93771	0.93771	1	0.925545	0.749728	0.700498	1
	k	-0.0141161	-0.0206645	0.499926	0.00412779	0.184791	-0.00688033	-0.0100726	0.0073488	0.153299		-0.00712484	0.0119984	-0.00832807	-0.00398216	-0.0528056	-0.0215068
	fN (%)	97.7	99.1	99.3	99.7	98.2	99.3	99.3	99.7	98.5	99.4	99.1	99.3	99.3	99.5	99.3	99.7
	kpH7	-0.014408	-0.0207981	0.502193	0.00412779	0.187709	-0.00691152	-0.0101182	0.0073488	0.155135		-0.00717087	0.0120528	-0.00836583	-0.00398896	-0.0530451	-0.0215068
	kTCC,pH7	-0.00313778	-0.00280698	0.0504074	0.000783798	0.0393598	-0.000562776	-0.000711938	0.000930557	0.0393573		-0.001593	0.00133657	-0.000436808	-0.000164896	-0.00245609	-0.00116106
CTU	k observed	0.034	0.078	0.035	0.021	0.011	0.011	0.129	0.025	0.03	0.054	0.017	0.036	0.019	0.021	0.082	0.026
	R2	0.52	0.89	0.56	0.74	0.13	0.24	0.71	0.32	0.55	0.9	0.69	0.56	0.42	0.76	0.82	0.33
	p	0.00068	1.2e-10	0.0034	1.3e-06	0.15	0.023	0.0087	0.007	0.00012	7.8e-11	0.00022	9.3e-05	0.0015	1e-06	0.036	0.0077
	n	18	21	13	20	17	21	8	21	21	21	14	21	21	19	5	20
	CI	0.01	0.06	0.006	0.013	-0.01	-0.002	0.004	0.001	0.012	0.042	0.007	0.015	0.004	0.012	-0.049	0.001
		0.058	0.095	0.064	0.03	0.033	0.024	0.254	0.048	0.048	0.066	0.027	0.057	0.033	0.029	0.213	0.05
	fDis	1	1	1	0.633184	0.853007	0.98578	0.949745	0.958922	0.584573	0.842289	1	1	0.760074	0.873645	1	0.78055
	k	0.0344279	0.077757	0.0346735	0.0338509	0.013159	0.011258	0.135645	0.02575	0.0516135	0.0642842	0.016854	0.0358401	0.0246984	0.0235078	0.081732	0.0329249
	fN (%)	100	100	100	100	100	100	100	100	100	100	100	100	100	100	100	100
	kpH7	0.0344279	0.077757	0.0346735	0.0338509	0.013159	0.011258	0.135645	0.02575	0.0516135	0.0642842	0.016854	0.0358401	0.0246984	0.0235078	0.081732	0.0329249
	kTCC,pH7	0.00749771	0.0104944	0.00348034	0.00642772	0.00275925	0.000916692	0.00954423	0.00326065	0.0130942	0.0117137	0.00374409	0.0039744	0.00128959	0.000971767	0.00378436	0.00177747
CTZ	k observed	0.005	N.A.	0.695	0.141	-0.006	0.004	-0.003	0.013	0.004	0.013	-0.004	0.049	0.005	0.021	0.016	0
	R2	0		0.75	0.95	0.01	0.17	0.02	0.23	0	0.04	0.12	0.91	0.02	0.48	0.21	0
	p	0.76		1.3e-05	0.0043	0.6	0.064	0.54	0.029	0.9	0.39	0.12	0.0034	0.51	0.0011	0.039	0.99
	n	21		16	17	21	21	21	21	21	21	21	6	21	19	21	21
	CI	-0.039		0.38	0.036	-0.041	-0.002	-0.014	-0.003	-0.083	-0.028	-0.012	0.013	-0.017	0.005	-0.005	-0.02
		0.048		1.01	0.246	0.028	0.009	0.009	0.029	0.091	0.054	0.003	0.086	0.027	0.036	0.036	0.02
	fDis	1	1	1	0.867988	0.685265	0.758789	0.915318	0.758789	0.70582	0.692237	0.82678	0.952174	0.777838	0.71724	1	1
	k	0.00462906		0.694631	0.162823	-0.00938608	0.00505492	-0.00283476	0.0173025	0.00538296	0.0184105	-0.00530522	0.0515962	0.00664833	0.0285835	0.0156805	-0.000130661
	fN (%)	72.5	87.1	89.5	95.5	77	89.5	89.5	95.5	80.9	91.5	87.1	89.5	89.5	93.1	89.5	95.5
	kpH7	0.00609614		0.741846	0.162823	-0.0116509	0.00539851	-0.00302744	0.0173025	0.00636035	0.0192319	-0.00582203	0.0551032	0.00710023	0.0293327	0.0167463	-0.000130661
	kTCC,pH7	0.00132762		0.0744625	0.0309174	-0.00244302	0.000439578	-0.000213017	0.00219096	0.0016136	0.00350438	-0.00129336	0.00611055	0.000370726	0.00121255	0.000775387	-7.05379e-06
CYC	k observed	0.162	0.187	0.908	0.03	0.194	0.067	0.135	0.002	0.004	N.A.	0.284	0.196	N.A.	0.24	0.596	0.128
	R2	0.92	0.74	0.94	0.71	0.55	0.74	0.87	0	0		0.32	0.7		0.94	0.73	0.78
	p	0.00054	2.3e-06	0.0012	0.00061	0.0093	5.4e-07	1.2e-07	0.95	0.91		0.068	2.1e-06		1.9e-09	5.9e-06	9.4e-08
	n	7	19	6	12	11	21	16	21	20		11	21		15	18	21
	CI	0.079	0.109	0.398	0.011	0.003	0.041	0.094	-0.075	-0.087		-0.161	0.112		0.191	0.333	0.084
		0.245	0.265	1.418	0.049	0.386	0.093	0.176	0.078	0.094		0.73	0.28		0.29	0.859	0.173
	fDis	1	0.558783	0.486027	0.558783	1	1	0.532648	1	1	1	0.777478	1	0.929419	0.890921	0.929419	0.994263
	k	0.162	0.334841	1.86824	0.0529347	0.194335	0.0672222	0.252864	0.00162669	0.00351155		0.365767	0.19646		0.269411	0.641367	0.129134
	fN (%)	0	0	0	0	0	0	0	0	0	0	0	0	0	0	0	0
	kpH7	0.162	0.334841	1.86824	0.0529347	0.194335	0.0672222	0.252864	0.00162669	0.00351155		0.365767	0.19646		0.269411	0.641367	0.129134
	kTCC,pH7	0.0352804	0.0451914	0.187524	0.0100514	0.0407492	0.00547362	0.017792	0.000205983	0.000890871		0.0812548	0.021786		0.0111369	0.0296966	0.0069714
DAB	k observed	N.A.	N.A.	0.98	0.018	N.A.	-0.018	0.144	0.022	N.A.	N.A.	0.043	N.A.	N.A.	1.964	N.A.	N.A.
	R2			0.29	0.07		0.01	0.56	0.09			0.16			0.92
	p			0.025	0.26		0.66	0.0008	0.18			0.18			0.18
	n			17	21		21	16	21			13			3
	CI			-0.179	-0.026		-0.129	0.043	-0.023			-0.05			-34.023
				2.14	0.061		0.094	0.245	0.067			0.136			37.951
	fDis	1	0.812972	0.718818	0.812972	1	0.863514	0.852688	0.863514	0.858101	0.858101	0.858101	0.858101	0.858101	0.858101	0.858101	0.858101
	k			1.36389	0.0215414		-0.0202859	0.169146	0.0252515			0.0499284			2.28874
	fN (%)	0	0	0	0	0	0	0	0	0	0	0	0	0	0	0	0
	kpH7			1.36389	0.0215414		-0.0202859	0.169146	0.0252515			0.0499284			2.28874
	kTCC,pH7			0.1369	0.00409035		-0.00165179	0.0119015	0.00319753			0.0110915			0.0946119
DEC	k observed	1.094	N.A.	1.306	1.491	1.586	N.A.	1.952	3.343	0.144	1.819	2.929	2.63278	1.742	N.A.	3.324	1.899
	R2	0.79		0.64	0.88	1		0.72	0.86	0.84	0.76	0.86	0.94	0.89		0.99	0.8
	p	9.1e-06		0.00033	2.3e-08	1.3e-32		0.0005	1.6e-05	0.0099	5.7e-06	0.0025	2e-05	0.0045		7.8e-05	0.001
	n	15		15	17	4		12	12	6	17	7	14	6		18	9
	CI	0.625		0.491	1.077	1.586		0.727	1.968	0	1.034	0.817	3.864	0.35		-4.248	0.66
		1.564		2.12	1.905	1.586		3.178	4.718	0.287	2.604	5.041	7.965	3.133		-2.4	3.137
	fDis	0.391134	0.391134	0.474699	0.120746	0.250064	0.250064	0.30988	0.177709	0.227704	0.192317	0.109536	0.21001	0.111475	0.111475	0.185393	0.148434
	k	2.79792		2.75073	12.3472	6.34186		6.30053	18.8117	0.630262	9.45911	26.7401	12.5364	15.6234		-17.9309	12.7924
	fN (%)	0.5	0.2	0.2	0.1	0.4	0.2	0.2	0.1	0.3	0.1	0.2	0.2	0.2	0.1	0.2	0.1
	kpH7	0.342603		1.03153	12.3472	0.97567		2.3627	18.8117	0.121986	4.72955	8.02203	4.70116	5.85877		-6.72409	12.7924
	kTCC,pH7	0.0746119		0.103539	2.34452	0.204584		0.166244	2.38207	0.0309475	0.861807	1.78208	0.521324	0.305906		-0.311339	0.690608
DIB	k observed	0.014	0.069	0.632	0.034	0.02	0.028	-0.013	0.001	0.028	0.025	-0.002	0.12	0.012	0.017	-0.004	0.106
	R2	0.23	0.67	0.77	0.5	0.51	0.32	0.11	0	0.79	0.68	0	0.94	0.61	0.54	0.02	0.69
	p	0.027	6.1e-06	0.00017	0.00073	0.0006	0.008	0.19	0.87	0.00012	3.7e-06	0.85	2.1e-05	0.038	0.00035	0.59	0.00078
	n	21	21	12	19	19	21	18	21	12	21	21	9	7	19	18	12
	CI	-0.003	0.037	0.289	0.01	0.006	0.001	-0.042	-0.017	0.013	0.014	-0.039	0.079	-0.005	0.006	-0.024	0.035
		0.03	0.101	0.975	0.059	0.035	0.054	0.015	0.019	0.042	0.036	0.035	0.162	0.028	0.029	0.016	0.177
	fDis	0.425476	0.389632	0.713695	0.124301	0.261578	0.464104	0.444177	0.232926	0.117567	0.132089	0.337727	0.350934	0.162232	0.188716	0.36515	0.188191
	k	0.0321167	0.17778	0.885385	0.276865	0.0782253	0.0595237	-0.0302666	0.00445535	0.235907	0.189788	-0.00712696	0.343241	0.0719774	0.0924193	-0.0104107	0.563981
	fN (%)	32.1	15.8	13	5.6	27.3	13	13	5.6	23	10.6	15.8	13	13	8.6	13	5.6
	kpH7	0.00561817	0.0630433	0.382372	0.276865	0.0160926	0.0257065	-0.0130712	0.00445535	0.0576662	0.100444	-0.00252732	0.148236	0.0310849	0.0602174	-0.00449609	0.563981
	kTCC,pH7	0.00122352	0.00850855	0.0383804	0.0525721	0.00337437	0.00209318	-0.000919718	0.000564168	0.0146297	0.0183027	-0.000561442	0.0164383	0.00162305	0.00248927	-0.000208178	0.0304469
DIC	k observed	0.021	N.A.	N.A.	-0.029	-0.451	N.A.	N.A.	-0.376	N.A.	0.011	0.047	-0.021	-0.014	-0.035	N.A.	0.169
	R2	0.11			0.18	0.92			0.62		0.04	0.05	0.03	0.03	0.02		0.73
	p	0.15			0.14	3.9e-05			0.012		0.38	0.4	0.61	0.45	0.64		0.0066
	n	21			14	21			21		20	17	10	21	12		8
	CI	-0.019			-0.085	-0.625			-0.765		-0.025	-0.113	-0.151	-0.064	-0.262		0.015
		0.06			0.027	-0.278			0.014		0.047	0.208	0.11	0.037	0.192		0.323
	fDis	0.651708	0.674486	0.674486	0.697263	0.923138	0.971023	0.971023	1	1	0.914142	1	1	0.719747	0.913426	0.836154	0.836154
	k	0.0319372			-0.0418385	-0.488926			-0.375744		0.0123671	0.0470643	-0.0208252	-0.0189916	-0.0383455		0.201758
	fN (%)	0	0	0	0.1	0	0	0	0.1	0	0.1	0	0	0	0.1	0	0.1
	kpH7	0.319372			-0.0418385	-2.44463			-0.375744		0.0247342	0.156881	-0.052063	-0.0474791	-0.0639092		0.201758
	kTCC,pH7	0.0695527			-0.00794442	-0.512603			-0.0475794		0.00450701	0.034851	-0.00577341	-0.00247904	-0.00264188		0.0108921
DIM	k observed	-0.005	0.03	-0.034	0.019	-0.005	0.004	0.209	0.025	0.003	0.021	0.01	0	0.008	-0.004	0	-0.006
	R2	0.01	0.64	0.1	0.12	0.09	0.06	0.92	0.11	0.01	0.49	0.03	0	0.11	0.01	0	0.02
	p	0.67	1.3e-05	0.17	0.13	0.56	0.28	0.041	0.13	0.61	0.00055	0.45	0.98	0.14	0.67	0.98	0.57
	n	21	21	21	21	6	21	4	21	21	20	21	21	21	21	21	21
	CI	-0.035	0.015	-0.102	-0.015	-0.039	-0.006	-0.226	-0.02	-0.014	0.006	-0.027	-0.019	-0.006	-0.031	-0.045	-0.034
		0.026	0.045	0.034	0.053	0.029	0.013	0.645	0.07	0.021	0.035	0.047	0.019	0.022	0.023	0.044	0.023
	fDis	1	1	1	1	0.978456	0.950268	0.784747	0.980013	0.946708	0.783809	1	1	0.877084	0.933509	1	0.977782
	k	-0.00451748	0.0299881	-0.0342513	0.0187779	-0.00480172	0.003959	0.266862	0.0251388	0.00338648	0.0263963	0.00983387	0.000172909	0.00870979	-0.00433341	-0.000341883	-0.00584931
	fN (%)	0	0	0	0	0	0	0	0	0	0	0	0	0	0	0	0
	kpH7	-0.00451748	0.0299881	-0.0342513	0.0187779	-0.00480172	0.003959	0.266862	0.0251388	0.00338648	0.0263963	0.00983387	0.000172909	0.00870979	-0.00433341	-0.000341883	-0.00584931
	kTCC,pH7	-0.000983817	0.0040473	-0.00343796	0.00356561	-0.00100685	0.000322365	0.0187769	0.00318325	0.000859141	0.00480987	0.00218458	1.91743e-05	0.000454767	-0.000179135	-1.58299e-05	-0.000315779
DIU	k observed	0.117	0.115	0.121	0.033	0.11	0.033	1.237	0.012	0.028	0.192	0.035	0.357	0.047	0.128	-0.012	0.034
	R2	0.61	0.83	0.91	0.46	0.99	0.53	0.83	0.04	0.85	0.73	0.74	0.54	0.87	0.91	0.03	0.19
	p	0.023	2e-08	2.3e-05	0.001	0.0066	0.0033	3.9e-05	0.38	0.0031	2.5e-05	0.00018	0.0029	0.002	0.047	0.49	0.049
	n	8	20	10	20	4	14	12	21	7	16	13	14	7	4	21	21
	CI	-0.026	0.08	0.075	0.009	0.021	0.005	0.674	-0.027	0.007	0.099	0.015	0.065	0.015	-0.157	-0.061	-0.012
		0.26	0.149	0.168	0.056	0.199	0.06	1.8	0.051	0.049	0.284	0.054	0.649	0.078	0.413	0.037	0.08
	fDis	1	1	1	0.830841	0.739527	0.739527	0.476233	1	0.343957	0.56889	0.623303	1	0.691169	0.713295	0.791227	0.855285
	k	0.11741	0.114595	0.121141	0.0391284	0.14833	0.0440276	2.59785	0.012164	0.0819446	0.337028	0.0559842	0.357063	0.0672839	0.180012	-0.0152461	0.0394949
	fN (%)	100	100	100	100	100	100	100	100	100	100	100	100	100	100	100	100
	kpH7	0.11741	0.114595	0.121141	0.0391284	0.14833	0.0440276	2.59785	0.012164	0.0819446	0.337028	0.0559842	0.357063	0.0672839	0.180012	-0.0152461	0.0394949
	kTCC,pH7	0.0255696	0.0154662	0.0121595	0.00742983	0.0311025	0.00358498	0.18279	0.0015403	0.0207891	0.0614124	0.0124368	0.0395957	0.00351312	0.00744132	-0.000705926	0.00213216
DOD	k observed	N.A.	N.A.	1.109	-0.39	-0.036	N.A.	N.A.	-0.066	0.02	-0.026	-0.002	-0.058	N.A.	N.A.	N.A.	0.094
	R2			0.87	0.29	0.03			0.36	0.03	0.02	0	0.18				0.97
	p			0.021	0.27	0.58			0.0081	0.46	0.75	0.97	0.19				0.00043
	n			5	6	14			18	21	8	16	11				6
	CI			-0.331	-1.8	-0.229			-0.13	-0.055	-0.317	-0.133	-0.192				0.053
				2.548	1.02	0.158			-0.002	0.095	0.265	0.129	0.076				0.134
	fDis	1	0.759821	0.759821	0.468958	0.535303	0.486561	0.486561	0.437819	0.486561	0.486561	0.486561	1	0.298506	0.298506	0.298506	0.298506
	k			1.45897	-0.831669	-0.0666328			-0.150757	0.0410377	-0.0533984	-0.00369808	-0.05806				0.313272
	fN (%)	0.5	0.2	0.2	0.1	0.4	0.2	0.2	0.1	0.3	0.1	0.2	0.2	0.2	0.1	0.2	0.1
	kpH7			0.547115	-0.831669	-0.0102512			-0.150757	0.00794279	-0.0266992	-0.00110942	-0.0217725				0.313272
	kTCC,pH7			0.0549164	-0.15792	-0.00214952			-0.01909	0.00201506	-0.00486506	-0.000246457	-0.00241441				0.0169122
EPB	k observed	5.885	N.A.	0.004	0.033	N.A.	0.576	0.555	0.043	N.A.	N.A.	0.087	-0.008	N.A.	3.233	N.A.	0.132
	R2	0.76		0	0.13		0.48	0.56	0.08			0.1	0		0.76		0.6
	p	0.0023		0.99	0.1		0.0015	0.021	0.22			0.16	0.85		0.0048		0.0089
	n	9		18	21		18	9	21			21	11		8		10
	CI	1.479		-1.173	-0.022		0.136	-0.101	-0.053			-0.084	-0.149		0.475		0.003
		10.291		1.181	0.089		1.015	1.212	0.139			0.259	0.132		5.992		0.26
	fDis	1	1	1	0.811796	1	1	1	1	0.677563	0.592934	1	0.677563	0.428232	0.673561	0.918891	0.428232
	k	5.88498		0.00401039	0.0410076		0.575675	0.555191	0.0429096			0.0874584	-0.0123666		4.80018		0.307333
	fN (%)	79.9	90.9	92.7	96.9	83.4	92.7	92.7	96.9	86.3	94.1	90.9	92.7	92.7	95.2	92.7	96.9
	kpH7	7.13737		0.00419609	0.0410076		0.602331	0.580898	0.0429096			0.0932595	-0.0129392		4.88637		0.307333
	kTCC,pH7	1.55438		0.000421181	0.00778665		0.0490452	0.0408731	0.00543351			0.0207175	-0.00143486		0.201993		0.0165916
FCZ	k observed	0.159	-0.002	-0.009	0.012	-0.001	-0.002	0	-0.002	0.026	0.032	-0.004	0.007	0	0.024	-0.002	0
	R2	0.95	0.01	0.38	0.18	0	0.02	0	0.07	0.88	0.76	0.12	0.1	0	0.79	0.06	0
	p	0.00077	0.7	0.026	0.052	0.76	0.5	0.84	0.24	3.3e-10	0.0022	0.12	0.17	0.99	7e-08	0.29	0.79
	n	18	21	13	21	21	21	21	21	21	21	21	21	19	21	21	21
	CI	0.08	-0.016	-0.021	-0.005	-0.01	-0.008	-0.004	-0.006	0.02	0.008	-0.011	-0.007	-0.005	0.016	-0.008	-0.004
		0.239	0.012	0.002	0.028	0.008	0.005	0.004	0.002	0.033	0.055	0.003	0.021	0.005	0.032	0.004	0.005
	fDis	1	1	1	0.773056	0.874122	0.972872	0.985788	0.963391	1	1	0.6914	1	0.865377	0.950174	0.874177	0.916771
	k	0.15906	-0.00184326	-0.00933542	0.0154444	-0.00113194	-0.00163581	-0.000279979	-0.00182094	0.0261887	0.0318629	-0.00581857	0.00687202	2.20634e-05	0.0254496	-0.00249406	0.000505072
	fN (%)	100	100	100	100	100	100	100	100	100	100	100	100	100	100	100	100
	kpH7	0.15906	-0.00184326	-0.00933542	0.0154444	-0.00113194	-0.00163581	-0.000279979	-0.00182094	0.0261887	0.0318629	-0.00581857	0.00687202	2.20634e-05	0.0254496	-0.00249406	0.000505072
	kTCC,pH7	0.03464	-0.000248773	-0.000937039	0.00293263	-0.000237351	-0.000133197	-1.96999e-05	-0.000230581	0.00664398	0.00580598	-0.00129259	0.000762058	1.152e-06	0.00105204	-0.00011548	2.72666e-05
FFA	k observed	-0.01	0.13	-0.134	0.058	0.056	0.042	0.057	0.022	0.001	0.051	0.013	0.018	0.039	0.072	0.006	-0.013
	R2	0.01	0.85	0.01	0.85	0.48	0.71	0.8	0.07	0	0.58	0.05	0.08	0.53	0.74	0.01	0.08
	p	0.75	1.6e-07	0.65	0.0029	0.003	0.0022	0.00022	0.23	0.9	0.00014	0.31	0.21	0.0013	0.0014	0.83	0.22
	n	19	17	18	7	16	10	11	21	20	19	21	21	16	10	10	21
	CI	-0.098	0.088	-0.981	0.015	0.009	0.01	0.026	-0.029	-0.032	0.021	-0.022	-0.021	0.01	0.021	-0.081	-0.044
		0.079	0.171	0.714	0.101	0.103	0.073	0.089	0.072	0.035	0.082	0.048	0.057	0.068	0.123	0.092	0.017
	fDis	1	1	1	0.645844	0.831896	0.980848	0.873669	0.821114	1	0.897513	0.567077	1	0.709663	0.902876	0.861851	1
	k	-0.00972188	0.129505	-0.133605	0.0893023	0.0674193	0.0425275	0.0656505	0.026614	0.00139833	0.0571633	0.022476	0.0176435	0.0547911	0.0801592	0.00667359	-0.0133807
	fN (%)	100	100	100	100	100	100	100	100	100	100	100	100	100	100	100	100
	kpH7	-0.00972188	0.129505	-0.133605	0.0893023	0.0674193	0.0425275	0.0656505	0.026614	0.00139833	0.0571633	0.022476	0.0176435	0.0547911	0.0801592	0.00667359	-0.0133807
	kTCC,pH7	-0.00211723	0.0174784	-0.0134105	0.016957	0.0141368	0.00346283	0.0046193	0.00337006	0.000354753	0.0104161	0.00499301	0.00195654	0.00286083	0.00331362	0.000309	-0.000722368
FHX	k observed	0.436	1.055	2.053	0.244	0.212	0.211	0.288	0.151	N.A.	0.126	0.051	0.178	0.357	1.289	-0.064	1.459
	R2	0.63	0.38	0.71	0.81	0.75	0.89	0.67	0.86		0.54	0.7	0.63	0.98	0.59	0.12	0.81
	p	0.0059	0.0088	0.0011	2.3e-06	7.3e-07	2.1e-09	0.0021	0.0081		0.00015	0.00035	5.1e-05	0.00017	0.0022	0.16	0.0059
	n	10	17	11	16	20	19	11	6		21	13	19	6	13	18	7
	CI	0.043	0.021	0.643	0.149	0.129	0.158	0.068	0.009		0.05	0.02	0.082	0.237	0.277	-0.191	0.175
		0.83	2.089	3.464	0.339	0.294	0.265	0.509	0.293		0.202	0.083	0.274	0.478	2.3	0.062	2.743
	fDis	0.744134	0.745733	0.843789	0.745733	0.201188	0.462526	0.689448	0.462526	0.445618	0.467493	0.415969	0.445618	0.257441	0.272464	0.148523	0.194384
	k	0.586464	1.41471	2.43364	0.326744	1.05218	0.456381	0.418403	0.325912		0.26939	0.123374	0.400046	1.38815	4.72978	-0.433572	7.50704
	fN (%)	50	71.5	76	88.8	55.7	76	76	88.8	61.3	79.9	71.5	76	76	83.4	76	88.8
	kpH7	1.04179	1.75667	2.84491	0.326744	1.67662	0.533505	0.48911	0.325912		0.299353	0.153195	0.46765	1.62274	5.03897	-0.506843	7.50704
	kTCC,pH7	0.226882	0.237087	0.285556	0.0620432	0.351561	0.0434411	0.0344147	0.0412693		0.0545473	0.0340321	0.051859	0.0847286	0.208301	-0.0234678	0.405273
FLE	k observed	N.A.	N.A.	N.A.	0.035	N.A.	N.A.	N.A.	0.002	N.A.	N.A.	N.A.	0.273	N.A.	N.A.	N.A.	0.17
	R2				0.58				0				0.58				0.75
	p				9.2e-05				0.86				0.00023				0.0025
	n				20				21				18				18
	CI				0.015				-0.033				0.104				0.041
					0.056				0.038				0.443				0.299
	fDis	0.436445	0.436445	0.436445	0.292346	0.436445	0.436445	0.436445	0.55186	0.436445	0.436445	0.436445	0.7835	0.436445	0.436445	0.436445	0.436445
	k				0.121178				0.0040113				0.348913				0.388596
	fN (%)	1.9	0.8	0.6	0.2	1.5	0.6	0.6	0.2	1.2	0.5	0.8	0.6	0.6	0.4	0.6	0.2
	kpH7				0.121178				0.0040113				0.139565				0.388596
	kTCC,pH7				0.0230096				0.000507939				0.0154768				0.0209786
FUR	k observed	3.651	0.188	0.218	0.022	0.02	0.02	0.156	0.035	0.026	0.183	0.035	0.069	0.029	0.124	0.134	0.035
	R2	0.78	0.62	0.64	0.65	0.58	0.78	0.84	0.65	0.62	0.68	0.9	0.69	0.54	0.72	0.69	0.72
	p	0.12	2.1e-05	0.00019	9e-06	0.029	3e-07	0.0034	1e-05	2.2e-05	4.8e-05	6.4e-11	0.00047	0.0066	4.4e-06	3.2e-06	0.034
	n	4	21	16	21	8	20	7	21	21	17	21	13	12	19	21	6
	CI	-9.996	0.092	0.089	0.011	-0.006	0.013	0.036	0.018	0.013	0.087	0.027	0.025	0.002	0.07	0.075	-0.016
		17.299	0.285	0.347	0.032	0.047	0.027	0.277	0.052	0.04	0.278	0.043	0.113	0.056	0.178	0.193	0.085
	fDis	1	1	1	0.783098	0.943701	1	1	1	0.931255	1	0.790994	1	0.85422	0.874764	0.799932	0.804808
	k	3.65116	0.188424	0.217969	0.0274734	0.0214761	0.0198119	0.156105	0.0351079	0.0281386	0.182727	0.0443216	0.06935	0.0341135	0.14174	0.167719	0.0432366
	fN (%)	0	0	0	0	0	0	0	0	0	0	0	0	0	0	0	0
	kpH7	3.65116	0.188424	0.217969	0.0274734	0.0214761	0.0198119	0.156105	0.0351079	0.0281386	0.182727	0.0443216	0.06935	0.0341135	0.14174	0.167719	0.0432366
	kTCC,pH7	0.795149	0.0254304	0.0218786	0.00521673	0.00450321	0.0016132	0.0109839	0.00444561	0.00713869	0.033296	0.00984599	0.00769041	0.00178118	0.00585925	0.00776572	0.00233416
FXT	k observed	0.003	N.A.	-0.03	0.287	0.152	-0.427	-2.708	N.A.	0.625	N.A.	N.A.	N.A.	-0.006	N.A.	N.A.	0.005
	R2	0.01		0	0.14	0.8	0.12	0.67		0.6				0			0.01
	p	0.71		0.96	0.19	0.015	0.21	0.013		0.0053				0.8			0.76
	n	21		6	14	6	15	8		11				21			14
	CI	-0.021		-2.432	-0.346	-0.02	-1.399	-5.57		0.069				-0.071			-0.048
		0.028		2.372	0.921	0.324	0.545	0.155		1.182				0.059			0.059
	fDis	0.803237	0.543349	0.283461	0.543349	0.363337	0.327736	0.292135	0.327736	0.418337	0.401711	0.401711	0.385085	0.30995	0.260023	0.260023	0.210097
	k	0.00405159		-0.105658	0.528851	0.417534	-1.30333	-9.26874		1.49517				-0.0188016			0.0259276
	fN (%)	3	1.2	1	0.4	2.4	1	1	0.4	1.9	0.8	1.2	1	1	0.6	1	0.4
	kpH7	0.000519776		-0.0420477	0.528851	0.0670117	-0.518671	-3.68858		0.300576				-0.00748228			0.0259276
	kTCC,pH7	0.000113197		-0.00422052	0.10042	0.0140514	-0.0422332	-0.259536		0.0762553				-0.000390675			0.00139972
GAB	k observed	0.169	0.039	0.011	0.009	0.226	0.917	1.408	0.598	-0.027	0.043	0.151	0.006	0.01	2.714	0.05	0.299
	R2	0.61	0.9	0.5	0.52	0.77	0.83	0.97	0.88	0.01	0.73	0.77	0.07	0.08	0.79	0.92	0.94
	p	0.00094	2.9e-08	0.00031	0.0038	4.1e-06	7.2e-09	9.1e-06	6.2e-05	0.6	0.00077	0.022	0.34	0.49	0.0013	2.7e-11	3.2e-08
	n	14	16	21	14	17	21	8	10	21	11	6	14	20	9	20	13
	CI	0.051	0.029	0.004	0.001	0.131	0.65	1.029	0.335	-0.168	0.015	-0.039	-0.012	-0.041	0.874	0.04	0.231
		0.288	0.05	0.019	0.016	0.321	1.185	1.787	0.862	0.115	0.072	0.342	0.024	0.061	4.555	0.06	0.368
	fDis	0.671752	0.731267	1	0.731267	0.927134	0.894532	0.92585	0.92585	1	1	0.600505	1	0.739646	0.719154	0.843641	0.747256
	k	0.252288	0.0539901	0.0114473	0.0116751	0.243777	1.02534	1.52098	0.646049	-0.026556	0.0433239	0.251747	0.00577456	0.0137279	3.77431	0.0592142	0.400606
	fN (%)	0	0	0	0	0	0	0	0	0	0	0	0	0	0	0	0
	kpH7	0.252288	0.0539901	0.0114473	0.0116751	0.243777	1.02534	1.52098	0.646049	-0.026556	0.0433239	0.251747	0.00577456	0.0137279	3.77431	0.0592142	0.400606
	kTCC,pH7	0.0549433	0.0072867	0.00114901	0.00221691	0.0511165	0.0834894	0.107019	0.0818073	-0.00673718	0.00789438	0.0559254	0.000640357	0.000716781	0.156022	0.00274173	0.021627
GEM	k observed	-0.018	-0.555	0.159	0.125	-0.256	0.437	-0.022	0.022	0.027	N.A.	1.013	0.509	0.051	0.12	-0.664	0.052
	R2	0.04	0.14	0.17	0.37	0.63	0.97	0.01	0.01	0		0.56	0.97	0.29	0.01	0.01	0.5
	p	0.41	0.29	0.066	0.0043	0.01	2e-06	0.65	0.64	0.8		0.0081	0.00043	0.025	0.71	0.73	0.00033
	n	21	10	21	20	21	9	18	21	17		11	6	17	15	18	21
	CI	-0.08	-2.207	-0.075	0.015	-0.514	0.33	-0.163	-0.111	-0.273		0.04	0.291	-0.009	-0.821	-6.15	0.018
		0.043	1.097	0.393	0.235	0.001	0.544	0.119	0.155	0.326		1.987	0.728	0.111	1.061	4.822	0.086
	fDis	1	1	0.762257	1	1	0.982913	0.982913	0.963029	0.427538	0.95433	1	1	0.813258	1	1	0.690519
	k	-0.0182295	-0.555211	0.20863	0.124608	-0.256449	0.444713	-0.022394	0.0228123	0.0621742		1.01345	0.509399	0.0623594	0.119589	-0.664225	0.0754746
	fN (%)	0	0.1	0.1	0.3	0	0.1	0.1	0.3	0.1	0.1	0.1	0.1	0.1	0.2	0.1	0.3
	kpH7	-0.157989	-1.80444	0.542438	0.124608	-1.66692	1.15625	-0.0582243	0.0228123	0.323306		3.29371	1.32444	0.162134	0.194332	-1.72698	0.0754746
	kTCC,pH7	-0.0344069	-0.243533	0.054447	0.023661	-0.349528	0.0941489	-0.00409677	0.00288865	0.0820217		0.731694	0.146871	0.00846558	0.0080333	-0.0799628	0.00407455
HBP	k observed	0.01	0.017	0.019	0.007	0.409	-0.006	0.167	-0.026	0.014	0.009	0.011	0.003	-0.022	-0.008	-0.007	-0.02
	R2	0.35	0.36	0.62	0.66	0.81	0.16	0.13	0.65	0.86	0.42	0.14	0.01	0.74	0.31	0.16	0.26
	p	0.005	0.0067	2.2e-05	2.1e-05	4.6e-06	0.077	0.27	9.5e-06	0.0074	0.0038	0.23	0.65	4.8e-07	0.0093	0.069	0.019
	n	21	19	21	19	15	21	11	21	6	18	12	21	21	21	21	21
	CI	0.001	0.001	0.009	0.004	0.244	-0.015	-0.299	-0.038	0.001	0.001	-0.016	-0.017	-0.03	-0.015	-0.017	-0.043
		0.019	0.033	0.029	0.011	0.574	0.003	0.632	-0.013	0.028	0.017	0.037	0.023	-0.014	0	0.003	0.002
	fDis	1	0.74999	1	0.536595	0.853585	0.910033	0.763969	0.831251	1	0.57661	0.742902	1	0.645941	0.753229	0.833875	0.711384
	k	0.0101837	0.0228193	0.0192258	0.0134583	0.479131	-0.00661395	0.218203	-0.0310959	0.0143825	0.0157606	0.0141836	0.00322364	-0.0339775	-0.0103089	-0.00803586	-0.028412
	fN (%)	77.1	57.7	52	30.3	72.9	52	52	30.3	68.2	46.3	57.7	52	52	40.7	52	30.3
	kpH7	0.00399895	0.0119756	0.0111836	0.0134583	0.198964	-0.00384733	0.126928	-0.0310959	0.00638142	0.0102961	0.00744355	0.00187519	-0.0197647	-0.00766454	-0.00467446	-0.028412
	kTCC,pH7	0.00087089	0.00161627	0.00112255	0.00255551	0.0417198	-0.000313272	0.00893093	-0.00393758	0.00161895	0.00187613	0.00165358	0.000207945	-0.00103198	-0.000316837	-0.000216437	-0.00153384
HCZ	k observed	-0.005	0.122	-0.022	0.002	0.036	-0.006	-0.009	0	N.A.	0	-0.004	0.007	-0.092	-0.074	-0.015	-0.008
	R2	0.07	0.72	0.14	0.02	0.17	0.16	0.4	0		0	0.1	0.02	0.9	0.02	0.27	0.17
	p	0.24	0.0037	0.09	0.57	0.18	0.077	0.002	0.97		0.98	0.16	0.55	8.9e-05	0.55	0.015	0.063
	n	21	9	21	21	12	21	21	21		20	21	21	21	21	21	21
	CI	-0.018	0.022	-0.057	-0.009	-0.043	-0.015	-0.017	-0.013		-0.015	-0.013	-0.026	-0.133	-0.426	-0.032	-0.02
		0.007	0.223	0.013	0.013	0.116	0.003	-0.002	0.013		0.015	0.004	0.039	-0.052	0.278	0.001	0.004
	fDis	1	1	1	0.807968	1	0.950309	0.950309	0.840342	0.741841	0.634195	0.548968	1	0.906345	0.67554	0.862213	0.814774
	k	-0.00526604	0.122494	-0.0217455	0.00281894	0.0363228	-0.00633364	-0.00969022	0.000193519		0.000177399	-0.00774208	0.0068478	-0.101882	-0.109579	-0.017838	-0.0101528
	fN (%)	97.9	99.2	99.3	99.7	98.3	99.3	99.3	99.7	98.7	99.5	99.2	99.3	99.3	99.6	99.3	99.7
	kpH7	-0.00536502	0.123211	-0.0218331	0.00281894	0.0368437	-0.00635915	-0.00972924	0.000193519		0.000177881	-0.00778737	0.00687538	-0.102292	-0.109755	-0.0179099	-0.0101528
	kTCC,pH7	-0.00116839	0.016629	-0.00219149	0.00053527	0.00772557	-0.000517799	-0.000684568	2.45048e-05		3.2413e-05	-0.00172996	0.000762429	-0.00534102	-0.00453705	-0.000829262	-0.000548103
IMI	k observed	0.212	-0.005	-0.016	0.004	-0.006	-0.009	-0.021	N.A.	0.016	0.014	-0.009	0.054	-0.004	-0.085	0.002	-0.005
	R2	0.61	0.08	0.03	0.02	0.11	0.17	0.7		0.36	0.69	0.57	0.18	0.04	0.19	0.02	0.06
	p	0.00021	0.21	0.48	0.58	0.15	0.059	2.1e-06		0.0089	3.4e-05	7.1e-05	0.15	0.41	0.05	0.57	0.31
	n	17	21	21	20	21	21	21		18	17	21	13	21	21	21	20
	CI	0.084	-0.016	-0.081	-0.018	-0.019	-0.021	-0.03		0	0.007	-0.014	-0.055	-0.017	-0.201	-0.006	-0.017
		0.341	0.006	0.048	0.027	0.006	0.004	-0.012		0.033	0.021	-0.004	0.163	0.009	0.031	0.009	0.008
	fDis	1	1	1	1	0.786881	0.810828	0.834775	0.810828	0.672583	0.848807	0.884724	1	0.71196	0.818871	0.778156	0.858944
	k	0.212473	-0.00507012	-0.0161591	0.00442406	-0.00814671	-0.0105033	-0.0248264		0.0245041	0.0165162	-0.0103029	0.0539248	-0.0053257	-0.103906	0.00202116	-0.005409
	fN (%)	100	100	100	100	100	100	100	100	100	100	100	100	100	100	100	100
	kpH7	0.212473	-0.00507012	-0.0161591	0.00442406	-0.00814671	-0.0105033	-0.0248264		0.0245041	0.0165162	-0.0103029	0.0539248	-0.0053257	-0.103906	0.00202116	-0.005409
	kTCC,pH7	0.0462724	-0.000684281	-0.00162196	0.000840055	-0.00170824	-0.000855242	-0.00174683		0.00621662	0.00300954	-0.00228877	0.00597987	-0.000278073	-0.00429528	9.35839e-05	-0.000292009
IPO	k observed	0.55	0.121	0.158	0.039	N.A.	0.012	0.041	0.008	0.017	0.098	0.078	0.044	0.027	0.123	0.034	0.059
	R2	0.64	0.9	0.69	0.66	0.58	0.51	0.78	0.13	0.77	0.89	0.89	0.62	0.67	0.89	0.63	0.82
	p	0.00036	9.6e-05	0.00013	1.2e-05	0.004	0.0093	0.00033	0.11	0.021	1.3e-10	0.00014	2.4e-05	5.8e-06	3.5e-05	0.061	1.9e-08
	n	15	20	15	20	12	12	11	21	6	21	21	21	21	10	18	21
	CI	0.203	0.068	0.069	0.02	1.923	0	0.017	-0.005	-0.004	0.076	0.041	0.021	0.015	0.073	-0.027	0.041
		0.897	0.175	0.246	0.058	24.29	0.023	0.064	0.021	0.039	0.121	0.114	0.066	0.04	0.173	0.095	0.078
	fDis	1	1	1	0.542419	0.581965	1	1	0.970897	0.937775	1	1	1	0.952226	0.950884	0.932793	0.943981
	k	0.549985	0.12148	0.157731	0.0717462		0.0116439	0.0405266	0.00788045	0.0186021	0.0982017	0.077744	0.0436005	0.0288349	0.129429	0.0367456	0.0629475
	fN (%)	100	100	100	100	100	100	100	100	100	100	100	100	100	100	100	100
	kpH7	0.54993	0.121468	0.157715	0.0717462		0.0116427	0.0405225	0.00788045	0.0186002	0.0981919	0.0777362	0.0435962	0.028832	0.129416	0.0367419	0.0629475
	kTCC,pH7	0.119764	0.0163937	0.0158306	0.0136234		0.000948015	0.00285124	0.000997878	0.00471882	0.0178923	0.017269	0.0048345	0.00150542	0.00534981	0.00170122	0.00339826
IRE	k observed	0.015	-0.004	0.609	0.012	0.145	-0.006	-0.021	0.041	0.151	0.08	-0.013	0.041	0.524	0.321	0.386	0.06
	R2	0.12	0.01	0.78	0.07	0.78	0.08	0.08	0.33	0.67	0.64	0.07	0.42	0.7	0.73	0.81	0.48
	p	0.12	0.75	0.0038	0.26	0.0015	0.22	0.23	0.008	6.5e-05	0.0029	0.26	0.0027	0.00075	0.0036	3e-05	0.003
	n	21	14	8	21	21	20	20	20	17	11	21	19	12	21	13	16
	CI	-0.012	-0.037	0.116	-0.018	0.044	-0.019	-0.069	0.001	0.07	0.016	-0.045	0.007	0.176	0.06	0.209	0.01
		0.042	0.03	1.102	0.043	0.247	0.007	0.027	0.081	0.233	0.144	0.019	0.075	0.873	0.583	0.562	0.109
	fDis	1	1	1	1	0.917009	1	0.900233	0.97996	1	1	0.945235	1	0.886605	0.860746	0.838044	0.883635
	k	0.0152782	-0.00355196	0.609066	0.012262	0.158652	-0.00585733	-0.0233083	0.0422543	0.151182	0.0796651	-0.0137465	0.0408307	0.591548	0.373306	0.460313	0.0675822
	fN (%)	0	0.1	0.1	0.2	0	0.1	0.1	0.2	0	0.1	0.1	0.1	0.1	0.1	0.1	0.2
	kpH7	0.129864	-0.0120767	1.47916	0.012262	0.89903	-0.0142249	-0.0566059	0.0422543	0.856697	0.150478	-0.0467381	0.0991603	1.43662	0.576927	1.1179	0.0675822
	kTCC,pH7	0.0282819	-0.00162991	0.14847	0.00232836	0.188513	-0.00115828	-0.0039829	0.00535054	0.217341	0.0274198	-0.0103828	0.0109962	0.0750105	0.023849	0.0517611	0.00364847
ISO	k observed	0.024	0.061	0.032	0.014	0.004	0.002	0.28	0.003	0.013	0.034	0.01	0.023	0.011	-0.009	0.012	0.003
	R2	0.74	0.76	0.57	0.84	0.02	0.02	0.68	0.06	0.31	0.86	0.5	0.68	0.3	0.09	0.39	0.03
	p	0.00065	3.2e-07	7.2e-05	0.0013	0.56	0.54	0.00051	0.3	0.0087	1.7e-09	0.00033	4.8e-05	0.0099	0.19	0.0024	0.5
	n	11	21	21	8	20	19	13	21	21	21	21	17	21	21	21	20
	CI	0.009	0.038	0.014	0.005	-0.017	-0.008	0.101	-0.005	0	0.025	0.004	0.011	0	-0.029	0.002	-0.009
		0.039	0.083	0.049	0.023	0.026	0.013	0.459	0.012	0.025	0.043	0.017	0.035	0.022	0.01	0.021	0.015
	fDis	1	0.891518	1	0.673947	0.464887	1	0.776178	0.965099	0.754465	1	1	1	0.852293	0.731376	0.858498	0.859708
	k	0.0240858	0.0681444	0.0315807	0.0207586	0.00955982	0.00226036	0.360435	0.00338984	0.0167221	0.0336315	0.0102455	0.0231117	0.0127219	-0.0127964	0.0137716	0.00345411
	fN (%)	100	100	100	100	100	100	100	100	100	100	100	100	100	100	100	100
	kpH7	0.0240858	0.0681444	0.0315807	0.0207586	0.00955982	0.00226036	0.360435	0.00338984	0.0167221	0.0336315	0.0102455	0.0231117	0.0127219	-0.0127964	0.0137716	0.00345411
	kTCC,pH7	0.00524541	0.00919701	0.0031699	0.00394171	0.00200455	0.000184052	0.0253609	0.000429246	0.00424235	0.00612825	0.00227602	0.00256292	0.000664255	-0.000528979	0.000637653	0.000186472
KET	k observed	0.087	0.511	0.249	0.135	0.031	0.042	0.125	0.051	0.017	0.259	0.195	0.116	0.023	0.209	0.2	0.127
	R2	0.57	0.96	0.84	0.89	0.34	0.9	0.89	0.76	0.7	0.93	0.88	0.86	0.81	0.9	0.68	0.86
	p	0.0048	2.1e-08	1.6e-06	1.2e-10	0.0072	1.6e-09	1.7e-10	2.5e-07	2.1e-06	3.3e-08	1.1e-08	0.00036	2.3e-08	2.3e-08	0.00026	0.0024
	n	12	12	15	21	20	18	21	21	21	14	18	17	21	16	14	19
	CI	0.011	0.409	0.158	0.104	0.002	0.032	0.096	0.032	0.01	0.195	0.142	0.053	0.016	0.153	0.08	0.036
		0.164	0.613	0.339	0.166	0.061	0.051	0.154	0.069	0.024	0.322	0.248	0.18	0.03	0.264	0.319	0.217
	fDis	1	1	1	0.849927	1	0.967704	0.948407	0.968416	1	1	0.949768	1	0.906766	1	0.93923	0.921817
	k	0.087495	0.511025	0.248539	0.159182	0.031228	0.0429404	0.131888	0.0521721	0.0170762	0.258685	0.205326	0.116394	0.0249913	0.208634	0.212441	0.137411
	fN (%)	0	0	0	0.1	0	0	0	0.1	0	0.1	0	0	0	0.1	0	0.1
	kpH7	0.87495	1.70342	0.621348	0.159182	0.15614	0.107351	0.329721	0.0521721	0.0853808	0.51737	0.68442	0.290986	0.0624783	0.347723	0.531103	0.137411
	kTCC,pH7	0.190546	0.229899	0.0623675	0.030226	0.0327402	0.00874114	0.0231998	0.0066064	0.0216609	0.0942739	0.152043	0.0322683	0.0032622	0.0143742	0.0245911	0.0074182
LAM	k observed	0.176	0.251	0.043	0.067	0.043	0.047	0.032	0.047	0.09	0.245	0.046	0.064	0.031	0.127	0.044	0.026
	R2	0.91	0.9	0.72	0.73	0.8	0.74	0.78	0.57	0.67	0.97	0.79	0.61	0.66	0.93	0.75	0.82
	p	7.6e-05	0.00011	4.2e-06	8.7e-07	3.8e-08	0.00032	1.3e-07	0.00011	0.0072	1.6e-06	0.0031	0.00014	0.00045	3.2e-05	4.2e-07	0.00011
	n	21	21	19	21	21	12	21	20	21	21	8	18	14	21	21	11
	CI	0.101	0.138	0.024	0.04	0.029	0.019	0.021	0.019	0.006	0.187	0.01	0.027	0.011	0.08	0.027	0.013
		0.251	0.364	0.062	0.095	0.057	0.074	0.043	0.075	0.174	0.303	0.082	0.102	0.051	0.175	0.06	0.04
	fDis	1	0.764512	1	0.5	0.833413	0.876594	0.992993	1	0.680548	0.897557	0.550437	1	0.656716	0.912436	0.688743	0.767096
	k	0.175975	0.328317	0.0431846	0.134954	0.0514761	0.0531011	0.0319403	0.0469927	0.132081	0.272879	0.0835533	0.0644637	0.0470582	0.139587	0.0632421	0.0345186
	fN (%)	100	100	100	100	100	100	100	100	100	100	100	100	100	100	100	100
	kpH7	0.175975	0.328317	0.0431846	0.134954	0.0514761	0.0531011	0.0319403	0.0469927	0.132081	0.272879	0.0835533	0.0644637	0.0470582	0.139587	0.0632421	0.0345186
	kTCC,pH7	0.0383239	0.0443108	0.00433464	0.0256256	0.0107938	0.0043238	0.00224739	0.00595055	0.0335087	0.0497233	0.0185613	0.00714856	0.00245706	0.00577025	0.00292823	0.00186351
LAS	k observed	0.039	0.234	0.447	0.197	0.034	0.036	0.021	0.406	0.041	0.08	0.053	0.38	0.013	0.039	0.036	0.05
	R2	0.75	0.99	0.97	0.83	0.68	0.69	0.45	0.96	0.91	0.93	0.77	0.79	0.73	0.85	0.79	0.77
	p	4.5e-07	5.4e-08	0.00043	0.004	7.2e-06	6.4e-06	0.0022	2.2e-05	5.7e-05	6e-06	1.9e-07	7.9e-07	9.9e-05	6.1e-08	0.0079	1.5e-05
	n	21	16	15	7	20	20	18	8	9	10	21	18	14	18	7	15
	CI	0.024	0.2	0.255	0.039	0.018	0.02	0.004	0.279	0.024	0.054	0.034	0.237	0.006	0.027	0.002	0.027
		0.055	0.268	0.639	0.354	0.05	0.053	0.038	0.533	0.057	0.106	0.072	0.523	0.02	0.051	0.071	0.072
	fDis	0.52401	0.40162	0.719477	0.11183	0.387141	0.584021	0.599504	0.344801	0.16467	0.15459	0.320916	0.344225	0.27622	0.276197	0.494609	0.3262
	k	0.075278	0.582748	0.620943	1.75818	0.088521	0.0623812	0.0350205	1.17667	0.246926	0.517684	0.165439	1.10449	0.047394	0.139922	0.0736877	0.152738
	fN (%)	0	0	0	0	0	0	0	0	0	0	0	0	0	0	0	0
	kpH7	0.075278	0.582748	0.620943	1.75818	0.088521	0.0623812	0.0350205	1.17667	0.246926	0.517684	0.165439	1.10449	0.047394	0.139922	0.0736877	0.152738
	kTCC,pH7	0.016394	0.0786497	0.0623269	0.333849	0.0185615	0.00507944	0.00246411	0.148999	0.0626444	0.0943312	0.0367522	0.12248	0.0024746	0.00578408	0.00341189	0.00824564
LID	k observed	0.015	0.028	0.013	0.067	0.005	-0.001	0.001	-0.011	0.01	0.013	0.017	0.004	-0.003	-0.003	0.013	-0.063
	R2	0.71	0.81	0.61	0.78	0.39	0.01	0	0.15	0.57	0.65	0.91	0.05	0.1	0.06	0.45	0.8
	p	2.8e-06	1.3e-07	8.6e-05	0.0034	0.0025	0.64	0.77	0.078	0.00027	4.9e-05	2e-11	0.33	0.15	0.29	0.0024	0.0011
	n	20	19	19	20	21	21	21	21	18	18	21	21	21	21	18	21
	CI	0.008	0.019	0.006	0.014	0.001	-0.009	-0.008	-0.028	0.004	0.006	0.014	-0.008	-0.008	-0.012	0.002	-0.104
		0.021	0.038	0.02	0.121	0.009	0.006	0.009	0.006	0.017	0.019	0.021	0.017	0.003	0.006	0.024	-0.022
	fDis	1	1	1	0.575107	0.909521	0.932464	0.935668	0.886688	0.901244	0.719889	0.851918	1	0.81253	0.822704	0.927729	0.884597
	k	0.0145033	0.028367	0.0127692	0.117152	0.00536236	-0.0013593	0.000911848	-0.0123813	0.0115771	0.0176435	0.0204744	0.00441344	-0.00343653	-0.00404972	0.0140151	-0.0708828
	fN (%)	58.3	35.8	30.7	15	52.6	30.7	30.7	15	46.9	26	35.8	30.7	30.7	21.8	30.7	15
	kpH7	0.0037216	0.0118705	0.00623254	0.117152	0.00152482	-0.000663463	0.000445065	-0.0123813	0.00369599	0.0101557	0.00856777	0.00215416	-0.00167734	-0.0027778	0.00684066	-0.0708828
	kTCC,pH7	0.000810489	0.00160209	0.000625589	0.0222452	0.000319732	-5.4023e-05	3.13157e-05	-0.00156781	0.000937661	0.00185055	0.00190332	0.000238881	-8.75796e-05	-0.000114829	0.000316736	-0.00382666
LIN	k observed	0.039	0.207	0.072	0.022	0.014	-0.052	0.006	0	0.036	0.05	0.02	0.005	0.009	0.062	0.235	-0.037
	R2	0.58	0.96	0.66	0.72	0.38	0.16	0.09	0	0.69	0.28	0.93	0.02	0.31	0.9	0.66	0.13
	p	9e-05	5.5e-15	7.4e-06	1.1e-06	0.0031	0.068	0.32	0.98	1.8e-05	0.029	0.00054	0.58	0.0083	4.1e-11	8e-05	0.1
	n	20	21	21	21	21	21	13	21	18	17	7	21	21	21	17	21
	CI	0.017	0.181	0.038	0.013	0.002	-0.128	-0.011	-0.015	0.019	-0.011	0.01	-0.019	0	0.049	0.106	-0.1
		0.062	0.234	0.106	0.031	0.026	0.025	0.023	0.015	0.054	0.112	0.03	0.028	0.017	0.076	0.365	0.025
	fDis	0.861391	0.992737	1	0.533098	0.76203	1	0.954445	1	1	0.94329	1	1	0.786703	0.837254	0.739749	0.767999
	k	0.045766	0.209017	0.0719144	0.0419435	0.0181984	-0.0515917	0.00598096	0.000140821	0.0361019	0.0534392	0.0197891	0.0046478	0.0111318	0.0746011	0.318129	-0.0485704
	fN (%)	100	100	100	100	100	100	100	100	100	100	100	100	100	100	100	100
	kpH7	0.045766	0.209017	0.0719144	0.0419435	0.0181984	-0.0515917	0.00598096	0.000140821	0.0361019	0.0534392	0.0197891	0.0046478	0.0111318	0.0746011	0.318129	-0.0485704
	kTCC,pH7	0.00996692	0.0282096	0.00721838	0.00796436	0.00381593	-0.00420089	0.000420832	1.78318e-05	0.00915895	0.00973755	0.00439613	0.000515408	0.000581226	0.00308386	0.01473	-0.0026221
LOS	k observed	0.036	0.246	0.595	N.A.	0.034	0.036	0.101	0.055	-0.022	0.37	0.132	0.148	0.23	0.494	0.185	0.124
	R2	0.42	0.84	0.67		0.5	0.31	0.61	0.75	0.01	0.97	0.87	0.7	0.81	0.81	0.8	0.81
	p	0.0019	0.00046	0.00035		0.00033	0.12	0.001	8.6e-07	0.79	8.8e-07	0.0064	3e-05	0.00097	6.5e-08	1.1e-06	2.3e-08
	n	20	9	14		21	18	14	20	12	9	6	17	21	20	17	21
	CI	0.008	0.107	0.226		0.012	-0.036	0.029	0.033	-0.269	0.289	0.016	0.074	0.082	0.332	0.115	0.085
		0.065	0.386	0.964		0.056	0.108	0.172	0.077	0.225	0.45	0.249	0.223	0.377	0.657	0.254	0.163
	fDis	0.578533	1	1	0.879007	0.858127	0.98199	0.97296	0.973499	1	1	0.665277	1	1	0.945607	0.563973	0.985741
	k	0.0630606	0.246461	0.595153		0.0396768	0.0369502	0.10355	0.0563993	-0.0216681	0.369903	0.198939	0.14848	0.229532	0.522811	0.327493	0.125545
	fN (%)	0	0.1	0.1	0.2	0	0.1	0.1	0.2	0	0.1	0.1	0.1	0.1	0.1	0.1	0.2
	kpH7	0.536015	0.837968	1.44537		0.224835	0.0897362	0.251478	0.0563993	-0.122786	0.698705	0.676394	0.360594	0.557435	0.80798	0.79534	0.125545
	kTCC,pH7	0.116733	0.113095	0.145078		0.0471446	0.00730684	0.0176945	0.00714168	-0.0311504	0.127316	0.15026	0.0399873	0.0291055	0.0334003	0.0368258	0.00677761
LTC	k observed	0.045	N.A.	0.173	0.074	0.046	N.A.	0.09	0.039	-0.009	N.A.	0.058	0.094	0.085	N.A.	0.216	0.088
	R2	0.76		0.96	0.84	0.02		0.9	0.24	0.09		0.95	0.38	0.02		0.93	0.82
	p	4.3e-05		6.2e-13	1.7e-08	0.55		1.8e-10	0.03	0.21		2.1e-12	0.006	0.55		2.1e-09	0.00073
	n	14		18	20	21		20	20	18		19	18	19		16	9
	CI	0.023		0.148	0.052	-0.173		0.069	-0.009	-0.028		0.049	0.007	-0.319		0.168	0.034
		0.067		0.197	0.096	0.266		0.11	0.087	0.011		0.068	0.181	0.488		0.263	0.141
	fDis	0.793357	1	1	1	0.545509	0.993307	0.993307	1	0.927085	0.927085	0.548289	1	0.707785	0.882068	0.882068	1
	k	0.0566329		0.172533	0.0738902	0.0846431		0.0901833	0.0393698	-0.00934431		0.106226	0.0942346	0.119662		0.244319	0.0875941
	fN (%)	100	100	100	100	100	100	100	100	100	100	100	100	100	100	100	100
	kpH7	0.0566329		0.172533	0.0738902	0.0846431		0.0901833	0.0393698	-0.00934431		0.106226	0.0942346	0.119662		0.244319	0.0875941
	kTCC,pH7	0.0123335		0.0173179	0.0140305	0.0177484		0.00634547	0.00498528	-0.00237062		0.0235979	0.0104499	0.00624796		0.0113124	0.00472882
M4H	k observed	0.651	0.08	0.084	0.042	N.A.	1.5	0.093	0.051	0.65	0.081	-0.021	0.224	N.A.	0.17	-1.679	0.134
	R2	0.47	0.61	0.23	0.21		0.83	0.49	0.09	0.43	1	0.01	0.86		0.63	0.89	0.96
	p	0.0069	0.0017	0.027	0.037		9.8e-05	0.0012	0.19	0.008	7.6e-05	0.74	0.0077		1.6e-05	0.00012	2.1e-05
	n	14	13	21	21		11	18	21	15	5	14	6		21	19	8
	CI	0.04	0.02	-0.016	-0.012		0.762	0.024	-0.058	0.024	0.066	-0.209	0.016		0.085	-2.449	0.092
		1.262	0.141	0.185	0.096		2.238	0.161	0.161	1.277	0.096	0.167	0.432		0.255	-0.91	0.176
	fDis	0.519381	0.699001	1	0.699001	0.216119	0.822379	0.825763	0.822379	0.253289	0.682877	0.689	1	0.437907	0.274458	1	0.437907
	k	1.25355	0.114865	0.084437	0.060482		1.82407	0.112046	0.0626191	2.56741	0.118492	-0.0306971	0.223943		0.618441	-1.67938	0.305714
	fN (%)	80	91	92.7	97	83.5	92.7	92.7	97	86.4	94.1	91	92.7	92.7	95.3	92.7	97
	kpH7	1.51854	0.122428	0.0883268	0.060482		1.9081	0.117208	0.0626191	2.88121	0.122093	-0.0327183	0.23426		0.629478	-1.75675	0.305714
	kTCC,pH7	0.330707	0.0165233	0.00886577	0.0114845		0.155368	0.00824695	0.00792927	0.730954	0.0222475	-0.00726834	0.0259777		0.0260214	-0.0813409	0.0165042
MCPA	k observed	0	0.071	0.111	0.041	0.005	0.031	0.044	0.061	0.011	0.5	0.332	0.456	0.011	0.156	0.245	0.021
	R2	0	0.66	0.81	0.87	0.45	0.76	0.07	0.07	0.64	0.86	0.95	0.85	0.51	0.91	0.88	1
	p	0.94	0.008	2.2e-08	6.4e-10	0.00091	2.4e-06	0.25	0.26	1.4e-05	7.9e-07	8.2e-08	0.0085	0.00027	3.3e-09	7.7e-09	4.3e-05
	n	21	20	21	21	21	18	21	21	21	15	12	6	21	17	18	17
	CI	-0.009	0.003	0.076	0.031	0.001	0.018	-0.061	-0.088	0.006	0.328	0.255	0.021	0.004	0.119	0.179	0.018
		0.01	0.138	0.145	0.052	0.009	0.044	0.15	0.21	0.017	0.671	0.408	0.892	0.018	0.194	0.31	0.025
	fDis	1	1	1	1	0.969505	1	1	1	0.515118	1	0.572922	1	0.980688	0.980382	1	1
	k	0.000265587	0.0709059	0.110649	0.0412748	0.00550602	0.0313539	0.044157	0.0610436	0.0215351	0.499557	0.579071	0.456392	0.0110911	0.15943	0.244789	0.0212928
	fN (%)	0	0	0	0	0	0	0	0	0	0	0	0	0	0	0	0
	kpH7	0.000265587	0.0709059	0.110649	0.0412748	0.00550602	0.0313539	0.044157	0.0610436	0.0215351	0.499557	0.579071	0.456392	0.0110911	0.15943	0.244789	0.0212928
	kTCC,pH7	5.78394e-05	0.00956971	0.0111063	0.00783739	0.00115453	0.00255302	0.00310697	0.00772978	0.0054634	0.0910281	0.12864	0.0506105	0.000579101	0.00659051	0.0113342	0.0011495
MEC	k observed	-0.003	0.127	0.07	0.011	0.004	0.015	1.228	0.012	-0.004	0.38	0.039	0.171	-0.001	0.103	0.086	0.028
	R2	0.02	0.96	0.78	0.74	0.41	0.71	0.74	0.02	0.17	0.87	0.9	0.45	0.01	0.82	0.74	0.8
	p	0.52	8.3e-15	4.8e-07	6.7e-07	0.0018	5.2e-06	0.0058	0.57	0.061	7.9e-10	0.0038	0.00086	0.62	8.1e-06	5.5e-07	3.9e-08
	n	21	21	19	21	21	19	8	21	21	21	18	21	21	14	21	21
	CI	-0.016	0.11	0.044	0.007	0.001	0.008	0.139	-0.046	-0.009	0.283	0.009	0.047	-0.01	0.06	0.053	0.019
		0.01	0.144	0.095	0.016	0.007	0.021	2.317	0.069	0.002	0.477	0.069	0.295	0.007	0.145	0.12	0.037
	fDis	1	1	1	1	0.954794	1	1	1	0.549008	1	1	1	0.993571	1	0.677039	0.888055
	k	-0.0029329	0.127387	0.0695959	0.0112819	0.00429069	0.0148254	1.22795	0.0117423	-0.00641546	0.380173	0.0392386	0.171108	-0.00148264	0.102741	0.127254	0.0317459
	fN (%)	0	0	0	0	0	0	0	0	0	0	0	0	0	0	0	0
	kpH7	-0.0029329	0.127387	0.0695959	0.0112819	0.00429069	0.0148254	1.22795	0.0117423	-0.00641546	0.380173	0.0392386	0.171108	-0.00148264	0.102741	0.127254	0.0317459
	kTCC,pH7	-0.000638726	0.0171926	0.00698567	0.00214224	0.000899695	0.00120717	0.086401	0.00148689	-0.00162758	0.0692742	0.00871682	0.0189747	-7.74138e-05	0.00424712	0.0058921	0.00171383
MEF	k observed	N.A.	-0.373	0.269	N.A.	0.179	0.135	0.288	0.39	0.148	0.89	N.A.	0.806	0.215	0.459	N.A.	0.688
	R2		0.06	0.77		0.7	0.48	0.7	0.91	0.18	0.46		0.55	1	0.95		0.89
	p		0.59	0.0099		2.5e-06	0.00051	0.077	0.045	0.13	0.0037		0.0058	7.6e-06	0.0044		0.00049
	n		7	7		21	21	5	4	14	16		12	5	5		8
	CI		-2.965	0.001		0.102	0.043	-0.347	-0.455	-0.128	0.127		0.074	0.196	0.116		0.314
			2.219	0.537		0.257	0.227	0.924	1.236	0.423	1.653		1.538	0.234	0.802		1.062
	fDis	0.529802	1	1	1	0.712253	0.846813	0.985769	1	0.657988	0.791358	0.601912	1	0.579421	1	0.42449	0.693214
	k		-0.373232	0.269134		0.251469	0.159462	0.292283	0.390091	0.224266	1.12493		0.806051	0.371567	0.458708		0.992245
	fN (%)	0	0	0.1	0.1	0	0.1	0.1	0.1	0	0.1	0	0.1	0.1	0.1	0.1	0.1
	kpH7		-1.11969	0.645922		1.50881	0.382709	0.701479	0.390091	1.3456	2.24985		1.93452	0.89176	0.688063		0.992245
	kTCC,pH7		-0.151118	0.0648342		0.316375	0.0311624	0.0493575	0.049396	0.341374	0.409962		0.214525	0.0465618	0.0284431		0.053567
MET	k observed	N.A.	N.A.	0.038	0.029	0.058	-0.023	N.A.	0.027	N.A.	N.A.	0.084	0.013	0.05	N.A.	1.626	0.126
	R2			0.57	0.56	0.81	0.42		0.36			0.76	0.07	0.7		0.75	0.92
	p			6.8e-05	0.00021	0.001	0.0021		0.023			0.0051	0.24	2.9e-05		3.6e-06	4.2e-10
	n			21	19	9	20		14			8	21	17		18	18
	CI			0.016	0.011	0.02	-0.042		-0.005			0.012	-0.017	0.025		0.937	0.098
				0.059	0.047	0.095	-0.005		0.059			0.157	0.043	0.075		2.314	0.153
	fDis	1	1	1	1	0.951835	1	1	1	1	1	1	1	0.594874	1	1	1
	k			0.0378753	0.0291064	0.0606005	-0.0230845		0.0269583			0.0844883	0.0126308	0.084348		1.62598	0.125648
	fN (%)	0	0	0	0	0	0	0	0	0	0	0	0	0	0	0	0
	kpH7			0.0378753	0.0291064	0.0606005	-0.0230845		0.0269583			0.0844883	0.0126308	0.084348		1.62598	0.125648
	kTCC,pH7			0.00380172	0.00552681	0.012707	-0.00187967		0.00341365			0.018769	0.00140066	0.00440409		0.0752861	0.0067832
MLC	k observed	0.011	0.004	-0.007	-0.001	0.048	0.002	0.026	0.026	0.007	0.01	0.014	-0.001	0.018	0.005	0.017	0.018
	R2	0.05	0.01	0.01	0	0.89	0.01	0.12	0.72	0.04	0.26	0.47	0	0.43	0.06	0.08	0.17
	p	0.32	0.61	0.65	0.91	0.016	0.73	0.13	0.00046	0.4	0.018	0.0092	0.91	0.0014	0.29	0.23	0.06
	n	20	21	21	21	5	21	21	12	21	21	13	21	21	21	21	21
	CI	-0.02	-0.016	-0.051	-0.02	-0.009	-0.011	-0.021	0.01	-0.016	-0.001	0	-0.015	0.004	-0.009	-0.022	-0.008
		0.041	0.023	0.037	0.019	0.106	0.015	0.074	0.043	0.029	0.021	0.027	0.014	0.032	0.019	0.057	0.044
	fDis	0.937344	1	0.698389	0.566619	0.886933	0.950191	1	1	0.596363	1	0.634699	0.687744	0.708913	0.83781	0.926629	0.773717
	k	0.0116033	0.00359807	-0.0100894	-0.00130997	0.0545104	0.00166642	0.0263637	0.026348	0.0113223	0.00985602	0.0217239	-0.000811048	0.0254305	0.00643928	0.0188228	0.0234562
	fN (%)	0	0	0	0	0	0	0	0	0	0	0	0	0	0	0	0
	kpH7	0.0116033	0.00359807	-0.0100894	-0.00130997	0.0545104	0.00166642	0.0263637	0.026348	0.0113223	0.00985602	0.0217239	-0.000811048	0.0254305	0.00643928	0.0188228	0.0234562
	kTCC,pH7	0.00252696	0.000485608	-0.00101272	-0.000248741	0.01143	0.00013569	0.001855	0.00333637	0.00287244	0.00179594	0.00482595	-8.99394e-05	0.00132781	0.000266187	0.000871534	0.0012663
MPL	k observed	0.032	0.118	0.135	0.049	0.02	0.026	0.026	-0.009	0.016	0.063	0.055	0.052	0.008	0.021	0.009	-0.027
	R2	0.84	0.94	0.98	0.83	0.83	0.75	0.79	0.22	0.55	0.98	0.85	0.77	0.56	0.89	0.21	0.67
	p	3.9e-06	2.3e-13	5.1e-16	7.3e-09	8.4e-09	7.8e-07	9.1e-08	0.033	0.00012	1.3e-17	0.00043	1.5e-07	0.00016	1.7e-10	0.039	5.4e-06
	n	14	21	20	21	21	20	21	21	21	21	21	21	20	21	21	21
	CI	0.02	0.099	0.121	0.035	0.014	0.016	0.017	-0.02	0.006	0.057	0.024	0.034	0.003	0.016	-0.003	-0.039
		0.044	0.137	0.15	0.063	0.026	0.035	0.035	0.002	0.025	0.069	0.085	0.071	0.013	0.026	0.02	-0.015
	fDis	0.934161	0.737664	1	0.51484	0.777942	0.799744	0.897727	0.736803	0.502114	0.617824	0.607243	0.897914	0.703531	0.699568	0.692086	0.870705
	k	0.034367	0.159639	0.135353	0.0948104	0.0253821	0.0319007	0.0294272	-0.0122825	0.0314469	0.102255	0.0900203	0.0580556	0.0112151	0.0300219	0.0128692	-0.0309644
	fN (%)	4.1	1.7	1.3	0.5	3.3	1.3	1.3	0.5	2.6	1.1	1.7	1.3	1.3	0.9	1.3	0.5
	kpH7	0.00450442	0.0513126	0.0545453	0.0948104	0.00415343	0.0128555	0.0118587	-0.0122825	0.00643231	0.0516051	0.0289351	0.0233955	0.0045195	0.0190727	0.00518609	-0.0309644
	kTCC,pH7	0.000980971	0.00692534	0.00547496	0.0180029	0.000870913	0.00104677	0.000834403	-0.00155529	0.00163186	0.00940336	0.0064279	0.00259439	0.000235978	0.000788429	0.000240126	-0.00167163
MXR	k observed	0.275	0.089	0.044	0.017	0.019	0.002	-0.003	-0.02	0.032	0.041	0.011	0.026	0.007	0.071	0.068	-0.012
	R2	0.93	0.91	0.39	0.85	0.41	0.01	0.02	0.72	0.68	0.79	0.55	0.55	0.07	0.6	0.76	0.33
	p	0.0019	2.3e-11	0.0045	0.0084	0.0041	0.7	0.58	1.2e-06	3.9e-06	7.8e-08	0.0024	0.00029	0.26	0.0007	0.0023	0.0065
	n	18	21	19	6	18	20	21	21	21	21	14	19	21	15	9	21
	CI	0.1	0.07	0.005	0.001	0.002	-0.011	-0.016	-0.029	0.018	0.027	0.002	0.009	-0.011	0.023	0.017	-0.024
		0.45	0.107	0.084	0.032	0.036	0.014	0.011	-0.012	0.047	0.055	0.02	0.042	0.026	0.119	0.119	-0.001
	fDis	1	1	1	0.506953	0.922911	0.9502	0.88401	0.920769	0.798745	1	1	1	0.803806	1	0.729924	0.81542
	k	0.275031	0.0887832	0.0443671	0.0327645	0.0206002	0.00177276	-0.00297358	-0.0219818	0.0402365	0.0409399	0.0110751	0.0256481	0.00932924	0.0710271	0.0929624	-0.0153111
	fN (%)	100	100	100	100	100	100	100	100	100	100	100	100	100	100	100	100
	kpH7	0.275031	0.0887832	0.0443671	0.0327645	0.0206002	0.00177276	-0.00297358	-0.0219818	0.0402365	0.0409399	0.0110751	0.0256481	0.00932924	0.0710271	0.0929624	-0.0153111
	kTCC,pH7	0.0598961	0.0119825	0.00445333	0.00622142	0.00431955	0.000144348	-0.000209227	-0.00278349	0.0102079	0.00745996	0.00246031	0.00284419	0.00048711	0.00293612	0.00430434	-0.000826579
NAP	k observed	0.019	0.092	0.095	0.01	0.066	0.079	0.038	0.118	0.027	0.297	0.183	0.841	0.075	0.182	0.139	0.083
	R2	0.65	0.53	0.5	0.01	0.74	0.63	0.79	0.57	0.64	0.88	0.27	0.73	0.95	0.8	0.8	0.62
	p	0.00093	0.00088	0.0047	0.62	1.3e-06	4.6e-05	0.045	0.0002	1.4e-05	0.00019	0.15	2.7e-05	1.6e-13	3.8e-08	1.3e-06	3.6e-05
	n	13	17	14	20	20	19	5	19	21	9	9	16	21	21	17	20
	CI	0.006	0.027	0.011	-0.044	0.039	0.037	-0.029	0.046	0.014	0.152	-0.214	0.431	0.063	0.123	0.086	0.039
		0.032	0.158	0.179	0.063	0.093	0.122	0.105	0.191	0.041	0.442	0.579	1.252	0.086	0.241	0.192	0.127
	fDis	1	1	1	0.685126	1	0.83721	1	1	1	0.790703	1	1	0.847477	1	0.777595	0.681316
	k	0.0186531	0.0922832	0.095037	0.0139742	0.0660547	0.0949005	0.0380943	0.118173	0.0272801	0.375423	0.18261	0.84113	0.0879111	0.182264	0.179179	0.122393
	fN (%)	0	0.1	0.1	0.2	0	0.1	0.1	0.2	0	0.1	0.1	0.1	0.1	0.1	0.1	0.2
	kpH7	0.158552	0.313763	0.230804	0.0139742	0.37431	0.230473	0.0925148	0.118173	0.154587	0.709132	0.620872	2.04274	0.213498	0.28168	0.435148	0.122393
	kTCC,pH7	0.0345294	0.0423466	0.0231669	0.00265347	0.0784872	0.0187664	0.00650952	0.0149639	0.0392183	0.129216	0.137926	0.226525	0.0111475	0.0116441	0.0201482	0.00660747
NEO	k observed	0.03	0.154	0.546	0.036	0.14	-0.007	0.055	0.114	0.043	0.055	0.03	0.268	0.019	0.023	-0.001	0.031
	R2	0.84	0.7	0.58	0.46	0.94	0.12	0.24	0.79	0.74	0.91	0.59	0.75	0.47	0.52	0	0.76
	p	5.5e-09	0.0048	0.00024	0.00079	0.0056	0.12	0.18	0.0014	4.9e-07	2.3e-05	0.0014	3.3e-06	0.00058	0.00024	0.89	2.4e-07
	n	21	21	18	21	5	21	21	21	21	10	14	18	21	21	21	21
	CI	0.021	0.021	0.207	0.01	0.026	-0.018	-0.075	0.035	0.027	0.034	0.008	0.155	0.006	0.008	-0.014	0.02
		0.038	0.286	0.885	0.062	0.255	0.005	0.185	0.193	0.06	0.076	0.053	0.38	0.031	0.037	0.012	0.042
	fDis	0.830835	0.548737	1	0.284209	0.675881	0.731496	0.853757	0.577831	0.302968	0.367713	0.426632	0.81154	0.587379	0.499467	0.51276	0.549295
	k	0.0356603	0.280409	0.546181	0.126247	0.207544	-0.00899363	0.0643606	0.197362	0.143333	0.148798	0.0708963	0.32998	0.0315997	0.045756	-0.00122109	0.0560844
	fN (%)	0	0	0	0	0	0	0	0	0	0	0	0	0	0	0	0
	kpH7	0.0356603	0.280409	0.546181	0.126247	0.207544	-0.00899363	0.0643606	0.197362	0.143333	0.148798	0.0708963	0.32998	0.0315997	0.045756	-0.00122109	0.0560844
	kTCC,pH7	0.0077661	0.037845	0.0548227	0.0239723	0.0435189	-0.000732313	0.00452854	0.0249913	0.0363631	0.0271136	0.0157495	0.0365924	0.00164993	0.00189146	-5.65391e-05	0.00302775
NHD	k observed	0.733	-0.006	N.A.	N.A.	-0.015	0.046	N.A.	N.A.	0.04	-0.003	0.108	N.A.	N.A.	0.275	N.A.	5.199
	R2	0.85	0.01			0.07	0.02			0.17	0	0.73			0.96		0.82
	p	0.0031	0.65			0.49	0.81			0.18	0.78	0.0015			0.004		0.0019
	n	7	21			9	6			12	21	10			5		8
	CI	0.18	-0.043			-0.086	-0.783			-0.048	-0.033	0.031			0.076		1.519
		1.285	0.031			0.056	0.875			0.127	0.027	0.184			0.475		8.879
	fDis	0.644671	1	1	1	0.969975	1	1	1	0.811414	0.481317	0.811414	1	1	0.38407	0.573996	0.573996
	k	1.13646	-0.00600487			-0.0153697	0.0460786			0.0490484	-0.00622985	0.132565			0.716896		9.05706
	fN (%)	100	100	100	100	100	100	100	100	100	100	100	100	100	100	100	100
	kpH7	1.13646	-0.00600487			-0.0153697	0.0460786			0.0490484	-0.00622985	0.132565			0.716896		9.05706
	kTCC,pH7	0.247498	-0.000810439			-0.00322279	0.00375199			0.0124434	-0.00113519	0.0294492			0.0296351		0.488951
NIC	k observed	N.A.	N.A.	2.355	0.478	0.036	N.A.	0.595	0.444	N.A.	N.A.	3.042	0.075	0.221	N.A.	-1.088	0.835
	R2			0.93	0.87	0.25		0.48	0.96			0.82	0.63	0.66		0.87	0.84
	p			0.0019	0.0023	0.25		0.12	1.7e-07			4.8e-07	8.8e-05	0.0024		0.00023	0.00046
	n			6	19	7		6	11			17	18	11		21	21
	CI			0.866	0.14	-0.075		-0.82	0.343			1.973	0.033	0.048		-1.641	0.362
				3.845	0.817	0.147		2.009	0.545			4.112	0.117	0.393		-0.535	1.308
	fDis	0.673929	0.673929	0.730571	0.617288	0.185265	0.475498	0.619136	0.475498	0.467546	0.467546	0.622824	0.778103	0.146277	0.381785	0.381785	0.945073
	k			3.22388	0.775128	0.191988		0.960867	0.934153			4.88461	0.0961077	1.50964		-2.85005	0.883315
	fN (%)	100	100	100	100	100	100	100	100	100	100	100	100	100	100	100	100
	kpH7			3.22324	0.775128	0.191931		0.960675	0.934153			4.88314	0.0960885	1.50934		-2.84947	0.883315
	kTCC,pH7			0.323531	0.147184	0.040245		0.0675949	0.118289			1.08478	0.0106555	0.0788076		-0.131936	0.0476864
NOV	k observed	0.078	N.A.	0.494	0.194	N.A.	-0.098	0.128	-0.578	N.A.	0.102	-0.165	0.154	N.A.	0.197	N.A.	0.102
	R2	0.58		0.44	0.19		0.15	0.01	0.99		0.99	0.07	0.77		0.38		0.13
	p	0.0068		0.051	0.17		0.31	0.72	8.3e-05		0.003	0.32	3.5e-07		0.078		0.33
	n	11		9	11		9	11	16		4	16	20		9		9
	CI	0.005		-0.244	0.622		-0.411	-1.001	-0.415		0.047	-0.637	0.097		0.531		-0.242
		0.151		1.232	-0.234		0.216	1.256	-0.742		0.157	0.307	0.211		-0.137		0.446
	fDis	0.710941	0.710941	0.90102	0.502516	0.577753	0.695026	0.695026	0.98989	1	0.245563	1	1	0.423343	0.406827	0.423343	0.500586
	k	0.110096		0.548699	0.386496		-0.140661	0.183506	-0.584105		0.414261	-0.164719	0.154192		0.484575		0.204468
	fN (%)	0.3	0.9	1.1	3	0.4	1.1	1.1	3	0.5	1.4	0.9	1.1	1.1	1.8	1.1	3
	kpH7	1.1678		1.46814	0.386496		-0.376363	0.491004	-0.584105		0.860388	-0.568856	0.412569		0.786441		0.204468
	kTCC,pH7	0.254324		0.147364	0.0733891		-0.0306457	0.034548	-0.0739635		0.156778	-0.126371	0.0457509		0.0325099		0.0110384
OXA	k observed	0.022	0.008	-0.015	-0.003	0.009	0.012	-0.013	-0.002	-0.005	0.005	0.003	0.008	0.052	0.005	-0.005	0.009
	R2	0.7	0.16	0.07	0	0.07	0.57	0.04	0.02	0.13	0.12	0.01	0.09	0.85	0.08	0.01	0.14
	p	0.00065	0.068	0.24	0.81	0.23	0.0018	0.39	0.51	0.33	0.15	0.62	0.18	0.25	0.26	0.7	0.097
	n	12	21	21	21	21	14	21	21	9	19	21	21	3	18	21	21
	CI	0.008	-0.004	-0.05	-0.032	-0.013	0.003	-0.053	-0.011	-0.024	-0.004	-0.014	-0.009	-1.353	-0.007	-0.038	-0.006
		0.036	0.021	0.02	0.027	0.032	0.021	0.028	0.007	0.013	0.013	0.02	0.025	1.457	0.017	0.029	0.024
	fDis	0.790345	1	0.836106	0.577187	0.750724	0.83995	0.588769	0.781221	0.576139	0.497058	0.573556	1	0.582348	0.587046	0.634519	0.57904
	k	0.0273943	0.00828487	-0.0175792	-0.00440198	0.0126077	0.0143411	-0.0215112	-0.0027559	-0.0094843	0.00924305	0.0051847	0.00826505	0.0897192	0.00829726	-0.00715391	0.0154928
	fN (%)	99.8	99.9	99.9	100	99.8	99.9	99.9	100	99.9	100	99.9	99.9	99.9	100	99.9	100
	kpH7	0.0274437	0.00828984	-0.0175862	-0.00440198	0.0126254	0.0143468	-0.0215198	-0.0027559	-0.0094938	0.00924583	0.00518781	0.00826836	0.0897551	0.00829892	-0.00715678	0.0154928
	kTCC,pH7	0.00597669	0.00111883	-0.00176521	-0.000835863	0.00264736	0.0011682	-0.00151417	-0.000348972	-0.00240855	0.00168475	0.00115247	0.000916901	0.00468641	0.000343061	-0.000331373	0.000836387
OXP	k observed	0.031	0.062	0.037	0.03	0.019	0.015	0.009	-0.006	0.029	0.032	0.027	0.016	0.006	0.031	0.021	-0.007
	R2	0.77	0.79	0.9	0.52	0.49	0.48	0.54	0.08	0.74	0.89	0.9	0.44	0.48	0.92	0.76	0.04
	p	2e-07	1.7e-07	1.7e-10	0.00021	0.00043	0.00048	0.061	0.21	5.4e-07	1.7e-10	1.8e-10	0.0015	0.00067	1e-11	2.6e-06	0.4
	n	21	20	20	21	21	21	7	21	21	21	20	20	20	21	18	20
	CI	0.02	0.04	0.028	0.011	0.006	0.005	-0.006	-0.02	0.018	0.025	0.021	0.004	0.002	0.025	0.013	-0.03
		0.042	0.083	0.045	0.048	0.032	0.025	0.023	0.007	0.04	0.04	0.033	0.028	0.009	0.037	0.03	0.016
	fDis	0.867607	0.691923	1	0.465315	0.562185	0.705869	0.770492	0.584488	0.341025	0.483273	0.647089	0.854666	0.499947	0.514141	0.644006	0.494018
	k	0.0354286	0.0892217	0.0366006	0.0640545	0.033582	0.0211676	0.0111619	-0.0107999	0.0853644	0.0666439	0.0410473	0.0183687	0.0111005	0.0601877	0.033051	-0.0137831
	fN (%)	4.1	1.7	1.3	0.5	3.3	1.3	1.3	0.5	2.6	1.1	1.7	1.3	1.3	0.9	1.3	0.5
	kpH7	0.00464355	0.0286784	0.0147495	0.0640545	0.00549524	0.00853022	0.00449809	-0.0107999	0.0174609	0.0336334	0.0131938	0.00740232	0.00447334	0.0382369	0.013319	-0.0137831
	kTCC,pH7	0.00101127	0.00387054	0.00148047	0.0121629	0.00115227	0.00069458	0.000316494	-0.00136755	0.00442978	0.00612859	0.00293098	0.000820863	0.000233568	0.00158064	0.000616698	-0.000744092
P4H	k observed	-0.04	N.A.	7.3	-0.029	0.014	-0.013	-0.41	-0.01	-0.024	N.A.	-0.029	-0.022	0.848	-0.004	0.152	0.039
	R2	0.14		0.97	0.07	0.02	0.06	0.08	0.01	0.1		0.07	0.02	0.7	0.01	0.7	0.22
	p	0.099		0.0004	0.26	0.55	0.29	0.31	0.61	0.16		0.26	0.59	0.0051	0.75	5.5e-05	0.03
	n	21		6	21	21	21	14	21	21		21	21	9	21	16	21
	CI	-0.107		4.224	-0.101	-0.052	-0.047	-1.596	-0.065	-0.071		-0.1	-0.136	0.108	-0.035	0.073	-0.009
		0.026		10.376	0.043	0.079	0.021	0.777	0.045	0.023		0.043	0.092	1.588	0.028	0.231	0.087
	fDis	0.676281	0.676281	1	0.639236	0.546504	0.715057	0.715057	0.742176	0.0924713	0.537027	0.537027	1	0.165991	0.17248	0.102851	0.31831
	k	-0.0595232		7.29988	-0.045362	0.025273	-0.0183053	-0.572694	-0.0133955	-0.26003		-0.0536714	-0.0219392	5.10923	-0.0204861	1.47797	0.123307
	fN (%)	79.9	90.9	92.6	96.9	83.4	92.6	92.6	96.9	86.3	94.1	90.9	92.6	92.6	95.2	92.6	96.9
	kpH7	-0.0721829		7.63792	-0.045362	0.0293837	-0.019153	-0.599214	-0.0133955	-0.291992		-0.0572255	-0.0229552	5.34583	-0.0208518	1.54641	0.123307
	kTCC,pH7	-0.01572		0.766653	-0.00861348	0.00616131	-0.00155955	-0.0421619	-0.00169623	-0.0740775		-0.0127126	-0.00254556	0.279123	-0.000861971	0.0716018	0.0066568
PAR	k observed	1.649	N.A.	0.956	0.731	2.449	2.04	1.319	1.242	N.A.	1.428	0.847	1.434	0.863	2.074	0.159	0.305
	R2	0.65		0.97	0.54	1	0.94	0.87	0.8		0.63	0.95	0.67	0.69	0.92	0.49	0.77
	p	5.1e-05		0.002	0.0011	3.6e-06	0.0058	0.0067	1.7e-05		0.00073	8e-06	0.00018	0.003	0.0028	0.0017	0.0019
	n	18		5	16	6	5	6	14		14	9	15	10	6	17	9
	CI	0.769		0.408	0.197	2.136	0.36	0.144	0.691		0.458	0.592	0.598	0.175	0.622	0.036	0.084
		2.528		1.503	1.265	2.762	3.72	2.494	1.793		2.398	1.103	2.27	1.551	3.526	0.282	0.526
	fDis	1	1	1	0.600445	1	0.940697	0.940697	0.847636	1	0.791606	0.731069	1	0.388529	0.739241	0.512835	0.776234
	k	1.64857		0.955744	1.21739	2.44875	2.16836	1.40193	1.46491		1.80366	1.15904	1.43407	2.22203	2.80565	0.309695	0.392728
	fN (%)	97.4	98.9	99.2	99.7	97.9	99.2	99.2	99.7	98.3	99.3	98.9	99.2	99.2	99.5	99.2	99.7
	kpH7	1.68769		0.96066	1.21739	2.49328	2.17952	1.40914	1.46491		1.80983	1.1676	1.44145	2.23346	2.81129	0.311288	0.392728
	kTCC,pH7	0.367546		0.0964259	0.231162	0.522803	0.177469	0.0991499	0.185497		0.329783	0.25938	0.159846	0.116616	0.116213	0.0144133	0.0212017
PGL	k observed	0.051	0.455	0.396	0.105	0.044	0.081	0.314	0.054	0.041	0.402	0.221	0.285	0.048	0.207	0.055	0.084
	R2	0.7	0.99	0.86	0.79	0.77	0.85	0.53	0.89	0.33	0.97	0.85	0.95	0.68	0.97	0.67	0.81
	p	8e-06	3.5e-06	3.5e-05	9.9e-05	1.9e-07	1.2e-06	0.00019	1.3e-10	0.05	5.5e-08	0.00044	8.2e-08	7e-06	3.4e-10	2.9e-05	2.7e-08
	n	19	7	11	12	21	15	21	21	12	11	9	12	20	14	18	21
	CI	0.028	0.372	0.225	0.052	0.028	0.052	0.119	0.041	-0.017	0.322	0.096	0.219	0.026	0.172	0.027	0.057
		0.075	0.538	0.566	0.159	0.06	0.11	0.509	0.066	0.098	0.482	0.345	0.351	0.071	0.241	0.083	0.11
	fDis	1	0.796222	0.79523	0.627752	0.950914	0.905183	0.876567	0.699771	0.833123	1	0.411572	1	0.729237	1	0.71916	0.735235
	k	0.0510998	0.571545	0.497733	0.167748	0.046503	0.0899324	0.358606	0.0766265	0.0487374	0.401834	0.53623	0.284803	0.0663207	0.206524	0.076204	0.114035
	fN (%)	41.5	22	18.3	8.2	36	18.3	18.3	8.2	30.9	15.1	22	18.3	18.3	12.4	18.3	8.2
	kpH7	0.0100894	0.212674	0.222634	0.167748	0.0105736	0.0402265	0.160403	0.0766265	0.0129178	0.217804	0.199533	0.127391	0.029665	0.136516	0.0340858	0.114035
	kTCC,pH7	0.00219726	0.0287032	0.0223468	0.0318525	0.00221712	0.00327547	0.0112863	0.00970299	0.00327721	0.0396877	0.044326	0.0141268	0.00154891	0.00564329	0.00157824	0.00615624
PPC	k observed	0.094	0.533	0.383	0.204	0.116	0.039	0.25	0.177	0.029	0.326	0.44	0.246	0.199	0.242	0.011	0.277
	R2	0.91	0.95	0.97	0.98	0.95	0.44	0.9	0.98	0.67	0.86	0.87	0.95	0.98	0.74	0.15	0.97
	p	3.4e-11	7.6e-08	5.6e-11	1.1e-17	6.4e-14	0.074	3e-09	4e-17	6e-06	4.5e-06	3.8e-06	6.1e-06	4.1e-18	0.0029	0.12	4.4e-14
	n	21	12	15	21	21	20	18	21	21	13	13	15	21	9	17	18
	CI	0.074	0.411	0.323	0.185	0.099	-0.028	0.188	0.159	0.016	0.204	0.278	0.175	0.182	0.053	-0.009	0.244
		0.114	0.655	0.442	0.223	0.133	0.106	0.313	0.194	0.042	0.447	0.601	0.317	0.217	0.43	0.032	0.31
	fDis	1	1	1	0.665696	1	1	1	1	1	1	1	1	1	1	1	0.926748
	k	0.0944103	0.532938	0.382552	0.306475	0.115883	0.0392437	0.250211	0.176801	0.028891	0.32563	0.439617	0.245802	0.199477	0.241508	0.0114836	0.29918
	fN (%)	0	0	0	0	0	0	0	0	0	0	0	0	0	0	0	0
	kpH7	0.0944103	0.532938	0.382552	0.306475	0.115883	0.0392437	0.250211	0.176801	0.028891	0.32563	0.439617	0.245802	0.199477	0.241508	0.0114836	0.29918
	kTCC,pH7	0.0205607	0.0719272	0.0383985	0.0581945	0.024299	0.00319545	0.0176053	0.0223878	0.00732957	0.0593354	0.0976605	0.0272576	0.0104153	0.00998344	0.000531714	0.0161514
PPN	k observed	0.025	0.109	0.096	0.271	0.024	0.044	-0.001	-0.001	0.015	0.042	0.058	0.428	-0.001	0.013	0.02	0.022
	R2	0.69	0.65	0.01	0.73	0.59	0.53	0	0	0.1	0.7	0.75	0.16	0	0.58	0.46	0.47
	p	3.5e-05	0.0015	0.67	6.2e-06	0.00019	0.0051	0.88	0.93	0.17	2.2e-06	1.3e-05	0.16	0.94	0.0063	0.015	0.0035
	n	17	12	18	18	18	13	19	21	20	21	16	14	21	11	12	16
	CI	0.012	0.029	-0.548	0.151	0.009	0.005	-0.025	-0.019	-0.015	0.024	0.032	-0.434	-0.032	0.001	-0.002	0.003
		0.037	0.19	0.741	0.391	0.039	0.083	0.023	0.018	0.045	0.06	0.085	1.29	0.031	0.025	0.041	0.041
	fDis	0.293801	0.467746	0.580059	0.158722	0.231875	0.488758	0.372476	0.205348	0.098926	0.236375	0.286004	0.340059	0.132646	0.45063	0.2385	0.149983
	k	0.0843673	0.233934	0.166145	1.70806	0.103619	0.0898923	-0.00344126	-0.00286906	0.150602	0.178771	0.204147	1.25874	-0.00593938	0.0293107	0.0823019	0.146411
	fN (%)	4.1	1.7	1.3	0.5	3.3	1.3	1.3	0.5	2.6	1.1	1.7	1.3	1.3	0.9	1.3	0.5
	kpH7	0.0110579	0.075193	0.0669539	1.70806	0.0169558	0.0362253	-0.00138678	-0.00286906	0.0308049	0.0902209	0.0656188	0.507255	-0.00239348	0.0186209	0.0331664	0.146411
	kTCC,pH7	0.00240818	0.0101483	0.00672047	0.324331	0.00355537	0.00294967	-9.75764e-05	-0.0003633	0.00781512	0.0164398	0.0145771	0.0562509	-0.000124972	0.000769752	0.00153567	0.00790407
PTA	k observed	0.002	0.414	0.493	1.743	0.242	0.337	0.193	0.154	1.869	N.A.	0.239	0.406	0.161	0.952	0.38	0.236
	R2	0	0.87	0.92	0.96	0.86	0.88	0.9	0.96	0.5		0.7	0.79	0.81	0.81	0.95	0.95
	p	0.94	0.00068	0.0022	0.0029	2.4e-08	1e-07	9.5e-05	8.5e-05	0.0011		9.3e-05	7.4e-07	0.0025	0.00095	4.2e-14	0.00016
	n	20	8	18	5	18	16	21	7	18		15	18	8	20	21	7
	CI	-0.106	0.174	0.166	0.61	0.172	0.236	0.108	0.1	0.5		0.109	0.254	0.042	0.341	0.325	0.142
		0.11	0.653	0.819	2.877	0.312	0.438	0.278	0.207	3.237		0.368	0.557	0.28	1.562	0.435	0.33
	fDis	1	1	1	0.774709	0.795572	0.982932	0.982932	1	0.692136	0.923548	1	0.923548	0.991778	0.425795	0.927643	0.964635
	k	0.00227529	0.413539	0.49275	2.25008	0.304211	0.343073	0.196317	0.153579	2.70015		0.238579	0.439251	0.162365	2.23502	0.409455	0.244903
	fN (%)	0	0	0	0	0	0	0	0	0	0	0	0	0	0	0	0
	kpH7	0.00227529	0.413539	0.49275	2.25008	0.304211	0.343073	0.196317	0.153579	2.70015		0.238579	0.439251	0.162365	2.23502	0.409455	0.244903
	kTCC,pH7	0.000495513	0.0558127	0.0494596	0.427253	0.0637886	0.027935	0.0138133	0.0194472	0.685021		0.0530001	0.0487098	0.00847763	0.0923912	0.0189586	0.0132212
RAN	k observed	0.587	0.863	0.722	5.564	1.224	0.709	2.64	1.95921	0.903	2.324	1.905	3.598	1.505	0.833	0.426	0.348
	R2	0.94	0.51	0.8	1	1	0.71	0.94	0.9	0.66	0.93	0.85	0.76	0.94	0.83	0.79	0.71
	p	1.5e-05	0.0042	0.00052	6.1e-32	9e-05	1e-05	1.7e-07	0.0036	7.3e-05	3.4e-05	0.0031	0.13	0.0016	1.3e-07	0.043	1e-05
	n	9	14	10	4	5	18	12	6	17	9	7	4	6	18	5	18
	CI	0.393	0.116	0.288	5.564	0.978	0.382	1.982	0.691	0.411	1.45	0.466	-10.694	0.6	0.56	-0.312	0.187
		0.781	1.611	1.156	5.564	1.47	1.036	3.298	4.936	1.395	3.197	3.344	17.891	2.411	1.105	1.164	0.509
	fDis	0.184598	0.184598	0.381006	0.0637626	0.257218	0.257218	0.440774	0.184257	0.161662	0.25038	0.339097	0.161662	0.119919	0.119919	0.255017	0.10214
	k	3.18148	4.67764	1.8951	87.2652	4.75869	2.75715	5.98937	10.633	5.58621	9.2808	5.61772	22.2588	12.5537	6.94303	1.67083	3.40823
	fN (%)	28.7	13.8	11.3	4.8	24.2	11.3	11.3	4.8	20.2	9.2	13.8	11.3	11.3	7.4	11.3	4.8
	kpH7	0.533947	1.63158	0.808821	87.2652	0.946231	1.17674	2.55624	10.633	1.32887	4.87343	1.95948	9.49998	5.35788	4.50081	0.713103	3.40823
	kTCC,pH7	0.116283	0.220203	0.0811851	16.5702	0.19841	0.0958173	0.179862	1.34643	0.33713	0.888024	0.435296	1.05348	0.279753	0.186054	0.0330181	0.183995
RUF	k observed	0.173	1.085	0.492	0.237	0.212	0.069	0.116	0.126	0.043	0.481	0.32	0.428	0.139	0.575	1.583	0.435
	R2	0.95	0.98	0.96	0.85	0.95	0.77	0.93	0.89	0.84	0.97	0.94	0.93	0.98	0.97	0.89	0.94
	p	6.6e-14	7.1e-07	4.9e-06	1.8e-05	4e-14	0.0018	0.002	1.8e-10	6e-09	7.9e-09	9.4e-11	4.5e-09	5.1e-18	1.4e-07	1.4e-06	1.8e-09
	n	21	9	9	12	21	21	16	21	21	12	17	15	21	10	13	15
	CI	0.147	0.856	0.354	0.138	0.181	0.02	0.042	0.097	0.031	0.394	0.261	0.333	0.126	0.462	1.06	0.346
		0.198	1.314	0.631	0.335	0.243	0.118	0.19	0.155	0.056	0.569	0.38	0.522	0.151	0.689	2.107	0.524
	fDis	1	1	1	0.464931	0.797026	0.935451	0.948619	0.853882	0.917515	0.865943	0.798977	1	0.821142	0.895139	0.871495	0.798824
	k	0.17271	1.08489	0.492485	0.508876	0.265786	0.0732992	0.122198	0.147586	0.0470606	0.556028	0.401076	0.427761	0.168843	0.642912	1.81699	0.544155
	fN (%)	100	100	100	100	100	100	100	100	100	100	100	100	100	100	100	100
	kpH7	0.17271	1.08489	0.492485	0.508876	0.265786	0.0732992	0.122198	0.147586	0.0470606	0.556028	0.401076	0.427761	0.168843	0.642912	1.81699	0.544155
	kTCC,pH7	0.0376127	0.146421	0.049433	0.096627	0.0557313	0.00596845	0.00859806	0.0186884	0.0119391	0.101318	0.0890987	0.0474356	0.00881586	0.0265767	0.0841302	0.0293765
SMP	k observed	0.152	0.432	0.2	0.406	0.177	0.226	0.147	0.071	0.369	0.189	N.A.	0.146	0.175	0.223	0.074	0.143
	R2	0.91	0.92	0.9	0.99	0.96	0.72	0.81	0.67	0.87	0.69		0.86	0.85	0.67	0.94	0.89
	p	3.2e-11	4.2e-05	0.0003	7.4e-07	8.5e-15	7.8e-06	1e-05	5.2e-06	2.7e-05	0.0004		7.2e-08	1.2e-06	3.6e-05	0.00025	1.6e-06
	n	21	9	8	7	21	18	14	21	11	13		17	15	18	7	13
	CI	0.12	0.264	0.1	0.352	0.153	0.124	0.085	0.039	0.215	0.072		0.102	0.113	0.108	0.042	0.095
		0.184	0.599	0.299	0.461	0.2	0.329	0.209	0.103	0.522	0.305		0.19	0.237	0.338	0.106	0.192
	fDis	0.642752	0.775307	1	0.370469	0.689044	0.812586	0.762577	0.969578	0.585852	0.721342	0.721342	1	0.612141	0.900814	0.80934	0.488842
	k	0.237038	0.55657	0.199829	1.09715	0.256162	0.27872	0.192731	0.0732384	0.629624	0.261344		0.146052	0.285405	0.247622	0.0913682	0.293512
	fN (%)	8.1	18.1	21.8	41.2	10	21.8	21.8	41.2	12.3	26	18.1	21.8	21.8	30.6	21.8	41.2
	kpH7	1.20599	1.26496	0.377638	1.09715	1.05648	0.526726	0.364224	0.0732384	2.11554	0.414365		0.27601	0.53936	0.332858	0.172668	0.293512
	kTCC,pH7	0.262641	0.170724	0.0379053	0.20833	0.221528	0.0428891	0.0256275	0.00927396	0.536706	0.0755046		0.0306075	0.0281618	0.0137597	0.00799488	0.0158454
SMT	k observed	0.175	0.386	0.24	0.297	0.161	0.237	0.473	0.197	0.312	0.477	0.542	0.149	0.168	0.331	0.018	0.13
	R2	0.9	0.88	0.92	0.86	0.95	0.95	0.88	0.91	0.87	0.94	0.66	0.89	0.85	0.82	0.99	0.79
	p	8.6e-11	0.00019	5.3e-08	1.2e-05	7.4e-14	9.3e-06	0.00021	9.7e-11	2.8e-06	1.4e-05	0.00022	1.9e-10	6.9e-08	0.00032	0.068	3.7e-06
	n	21	16	14	12	21	21	21	20	13	9	15	21	18	10	3	16
	CI	0.136	0.196	0.178	0.178	0.137	0.164	0.237	0.155	0.201	0.321	0.219	0.114	0.116	0.146	-0.108	0.077
		0.215	0.576	0.302	0.415	0.185	0.311	0.709	0.24	0.423	0.633	0.865	0.183	0.22	0.516	0.145	0.183
	fDis	1	0.738885	1	0.231647	0.729701	0.786848	0.698047	0.823297	1	0.581625	0.705479	1	0.564751	0.71967	0.856336	0.530383
	k	0.17539	0.521983	0.240097	1.28009	0.220927	0.301695	0.67749	0.23962	0.311768	0.819975	0.768251	0.14854	0.297408	0.460047	0.0215826	0.245377
	fN (%)	11	23.8	28.2	49.6	13.5	28.2	28.2	49.6	16.4	33.1	23.8	28.2	28.2	38.3	28.2	49.6
	kpH7	0.78846	1.09032	0.423003	1.28009	0.811593	0.531528	1.1936	0.23962	0.941755	1.23095	1.60473	0.261699	0.523975	0.595673	0.0380243	0.245377
	kTCC,pH7	0.171711	0.147153	0.0424588	0.243068	0.170179	0.04328	0.0839843	0.0303423	0.238921	0.224301	0.356488	0.0290205	0.0273585	0.0246239	0.0017606	0.0132468
SMX	k observed	0.104	0.322	0.184	0.176	0.105	0.148	0.09	0.154	0.139	0.34	N.A.	0.112	0.132	0.235	0.092	0.108
	R2	0.83	0.95	0.71	0.92	0.95	0.95	0.77	0.96	0.87	0.97		0.98	0.93	0.77	0.99	0.86
	p	8.8e-09	7.5e-08	1.2e-05	6.6e-07	1.5e-13	9.4e-06	0.004	1.6e-14	8.3e-10	2.7e-10		1.5e-17	1.8e-12	0.0018	3.2e-06	2e-07
	n	21	12	18	12	21	21	8	20	21	14		21	21	21	7	16
	CI	0.073	0.248	0.098	0.125	0.089	0.102	0.016	0.134	0.103	0.285		0.101	0.108	0.067	0.076	0.073
		0.134	0.395	0.269	0.226	0.122	0.194	0.164	0.174	0.174	0.395		0.122	0.156	0.403	0.109	0.142
	fDis	0.900448	1	0.851207	0.576218	0.857695	0.951878	0.873093	0.980825	1	0.980057	0.678417	1	0.836107	0.947741	0.931569	0.696015
	k	0.115075	0.321557	0.215582	0.304878	0.122715	0.155434	0.103006	0.156625	0.138681	0.347089		0.111656	0.157981	0.248162	0.0989801	0.1545
	fN (%)	9.2	20.3	24.3	44.6	11.3	24.3	24.3	44.6	13.8	28.7	20.3	24.3	24.3	33.7	24.3	44.6
	kpH7	0.558095	0.707045	0.396227	0.304878	0.48402	0.285677	0.189319	0.156625	0.447252	0.538641		0.205216	0.290359	0.328695	0.181919	0.1545
	kTCC,pH7	0.121542	0.0954253	0.0397712	0.0578911	0.101492	0.0232615	0.0133208	0.019833	0.113467	0.0981498		0.022757	0.0151606	0.0135876	0.00842322	0.00834079
SMZ	k observed	0.091	0.151	0.096	0.095	0.059	0.173	0.333	0.247	0.103	0.359	N.A.	0.056	0.068	0.144	-0.171	0.07
	R2	0.76	0.86	0.85	0.81	0.77	0.93	0.94	0.83	0.72	0.88		0.68	0.44	0.94	0.68	0.66
	p	5.3e-05	2.6e-08	4.1e-07	2.7e-08	1.5e-07	2.7e-05	0.0015	1.3e-05	1.1e-06	0.00058		7.8e-06	0.0014	2.8e-13	0.042	7.8e-06
	n	14	18	16	21	21	21	6	13	21	8		20	20	21	14	21
	CI	0.045	0.107	0.064	0.065	0.038	0.111	0.133	0.144	0.061	0.158		0.03	0.016	0.121	-0.44	0.037
		0.136	0.195	0.129	0.125	0.08	0.236	0.532	0.351	0.145	0.56		0.083	0.12	0.168	0.097	0.104
	fDis	0.645652	0.677319	0.999784	0.322601	0.678114	0.856307	0.833478	0.699097	1	0.73731	1	1	0.673929	0.809011	0.863974	0.615987
	k	0.14083	0.222559	0.0964974	0.294015	0.0875982	0.202147	0.399374	0.353963	0.102779	0.486706		0.0564419	0.100805	0.178297	-0.198377	0.114241
	fN (%)	0.9	2.2	2.8	6.8	1.1	2.8	2.8	6.8	1.4	3.5	2.2	2.8	2.8	4.4	2.8	6.8
	kpH7	1.04616	0.671652	0.232143	0.294015	0.519442	0.486303	0.960771	0.353963	0.485862	0.937359		0.135782	0.242506	0.27518	-0.477234	0.114241
	kTCC,pH7	0.227834	0.0906486	0.0233013	0.0558285	0.108919	0.0395976	0.0676017	0.0448212	0.123262	0.170803		0.0150572	0.0126621	0.0113754	-0.0220969	0.00616737
SOT	k observed	0.031	0.068	0.062	0.085	0.012	0.029	0.022	-0.002	0.024	0.059	0.08	0.049	0.007	0.037	0.053	0.018
	R2	0.82	0.82	0.93	0.79	0.5	0.73	0.66	0	0.79	0.94	0.93	0.89	0.23	0.34	0.89	0.62
	p	1.3e-08	3.2e-08	1.1e-12	0.0015	0.00045	3.7e-06	4.1e-05	0.79	7.4e-08	2.1e-12	1.8e-12	4.9e-10	0.043	0.0072	0.0015	0.00089
	n	21	20	21	21	20	19	18	21	21	20	21	20	18	20	19	14
	CI	0.021	0.047	0.051	0.026	0.004	0.017	0.01	-0.019	0.016	0.049	0.066	0.037	-0.002	0.002	0.019	0.006
		0.04	0.089	0.073	0.145	0.02	0.042	0.033	0.016	0.032	0.07	0.095	0.061	0.016	0.072	0.087	0.031
	fDis	1	0.554464	0.84229	0.627182	0.719189	0.824399	0.912597	0.791194	0.761849	0.886198	0.45385	1	0.653555	0.583712	0.723959	0.777377
	k	0.0305081	0.122439	0.0739263	0.136315	0.0169884	0.0354227	0.0237229	-0.00211793	0.0316252	0.0670369	0.176636	0.0489652	0.010652	0.063296	0.0732006	0.0237844
	fN (%)	1.7	0.7	0.6	0.2	1.4	0.6	0.6	0.2	1.1	0.5	0.7	0.6	0.6	0.4	0.6	0.2
	kpH7	0.00425265	0.0396635	0.0298299	0.136315	0.00289432	0.0142934	0.0095724	-0.00211793	0.0066732	0.0335184	0.0572201	0.0197579	0.00429818	0.0393461	0.0295371	0.0237844
	kTCC,pH7	0.000926141	0.00535313	0.00299417	0.0258839	0.000606895	0.00116385	0.000673533	-0.000268187	0.00169297	0.00610765	0.0127114	0.00219101	0.000224422	0.00162649	0.00136763	0.00128401
STZ	k observed	0.29	0.575	0.463	0.434	0.245	0.134	0.515	0.273	0.666	0.609	0.077	0.612	0.288	0.514	0.143	0.266
	R2	0.96	0.98	0.95	0.99	0.76	0.92	0.93	0.83	0.94	0.91	0.87	0.71	0.93	0.95	0.76	0.94
	p	1e-10	6.9e-11	1.2e-10	3.4e-11	0.0002	7.2e-12	2.2e-05	3.9e-05	1e-06	6.3e-05	5.1e-10	0.0082	1.1e-07	8.1e-06	2.4e-07	2.3e-10
	n	15	13	16	12	12	21	21	12	11	9	21	8	13	9	21	17
	CI	0.243	0.502	0.381	0.389	0.109	0.108	0.334	0.149	0.479	0.358	0.058	0.026	0.214	0.358	0.09	0.213
		0.337	0.649	0.545	0.479	0.382	0.16	0.695	0.398	0.854	0.861	0.096	1.198	0.362	0.669	0.195	0.319
	fDis	1	0.686374	1	0.558538	0.823633	0.841945	0.745236	0.889522	1	0.757365	0.597726	1	0.854912	0.785694	0.802503	0.932074
	k	0.289991	0.838353	0.462886	0.776318	0.297823	0.159073	0.690518	0.307214	0.666448	0.804333	0.128973	0.611777	0.336926	0.65397	0.177707	0.285202
	fN (%)	0.7	1.7	2.1	5.1	0.8	2.1	2.1	5.1	1.1	2.6	1.7	2.1	2.1	3.3	2.1	5.1
	kpH7	2.19874	2.56556	1.1251	0.776318	1.80112	0.386645	1.67839	0.307214	3.19392	1.56552	0.394689	1.487	0.818939	1.01595	0.431938	0.285202
	kTCC,pH7	0.47884	0.346257	0.112931	0.14741	0.377669	0.0314829	0.118095	0.0389016	0.810289	0.285265	0.0876797	0.164898	0.0427595	0.0419975	0.0199996	0.0153968
TAE	k observed	0.178	1.225	0.612	0.301	0.183	0.276	1.098	0.197	0.089	0.242	0.246	0.337	0.232	0.731	1.016	0.402
	R2	0.97	0.95	0.86	0.91	0.9	0.75	0.59	0.88	0.94	0.62	0.87	0.94	0.94	0.9	0.55	0.95
	p	2.2e-16	3e-05	0.00092	1.4e-07	1.4e-09	3.2e-05	0.0014	6.4e-07	5.4e-13	0.0038	1.9e-08	2.9e-08	6e-10	2e-09	0.0016	1.7e-08
	n	21	8	8	14	18	15	14	14	21	11	18	13	16	18	15	13
	CI	0.159	0.82	0.237	0.217	0.14	0.142	0.287	0.133	0.074	0.038	0.176	0.261	0.185	0.553	0.247	0.316
		0.198	1.63	0.986	0.386	0.226	0.41	1.909	0.26	0.104	0.445	0.317	0.413	0.278	0.909	1.785	0.488
	fDis	1	1	1	0.520531	0.963788	1	0.926603	0.919615	0.863173	0.850247	0.934539	1	0.71847	0.959165	0.635253	0.756452
	k	0.178188	1.22498	0.611531	0.579169	0.189884	0.276124	1.1849	0.21389	0.103385	0.284139	0.263754	0.337227	0.322495	0.762328	1.59925	0.531376
	fN (%)	0.1	0.3	0.3	0.8	0.1	0.3	0.3	0.8	0.2	0.4	0.3	0.3	0.3	0.5	0.3	0.8
	kpH7	1.40768	3.87094	1.50972	0.579169	1.15391	0.681681	2.92522	0.21389	0.510466	0.561174	0.833462	0.832529	0.796161	1.20448	3.94816	0.531376
	kTCC,pH7	0.306565	0.522436	0.151537	0.109974	0.241958	0.0555065	0.205824	0.0270842	0.129504	0.102256	0.185153	0.0923214	0.0415702	0.0497907	0.182808	0.0286867
TAM	k observed	-0.018	0.323	0.05	0.028	-0.146	0.303	-0.092	0.656	N.A.	N.A.	-0.021	0.293	0.005	0.005	-4.062	1.841
	R2	0.26	0.92	0.32	0	0.05	0.92	0.01	0.62			0	0.77	0.01	0.01	0.93	0.75
	p	0.11	0.0025	0.053	0.95	0.54	0.042	0.85	0.00011			0.86	0.00092	0.79	0.71	0.0018	0.0052
	n	11	6	12	8	10	4	9	18			18	10	8	17	6	8
	CI	-0.052	0.103	-0.022	-1.499	-0.923	-0.333	-1.739	0.281			-0.364	0.1	-0.066	-0.033	-6.608	0.244
		0.016	0.544	0.122	1.555	0.63	0.939	1.556	1.031			0.322	0.485	0.076	0.043	-1.517	3.439
	fDis	0.632257	0.485291	0.325448	0.0903717	0.195023	0.439374	0.278022	0.154327	0.0940264	0.0872563	0.137657	0.117982	0.106109	0.179772	0.150687	0.139957
	k	-0.0291899	0.666539	0.153343	0.310096	-0.75041	0.688986	-0.330833	4.2506			-0.152536	2.48149	0.0504178	0.027108	-26.9587	13.1556
	fN (%)	8.8	3.7	3	1.2	7.1	3	3	1.2	5.8	2.4	3.7	3	3	1.9	3	1.2
	kpH7	-0.004056	0.21801	0.0625682	0.310096	-0.128401	0.281125	-0.134989	4.2506			-0.049891	1.01251	0.0205718	0.017315	-10.9999	13.1556
	kTCC,pH7	-0.000883316	0.0294234	0.00628026	0.0588821	-0.0269238	0.0228908	-0.00949806	0.538241			-0.0110832	0.112281	0.00107412	0.000715769	-0.509316	0.710214
TBR	k observed	0.003	0.071	0.07	0.037	0.089	0.05	0.223	0.026	-0.035	0.382	0.049	0.024	0.044	0.065	0.165	0.04
	R2	0	0.6	0.67	0.59	0.68	0.65	0.91	0.8	0	0.69	0.65	0.15	0.62	0.56	0.78	0.45
	p	0.92	0.0018	0.0011	0.0014	0.0032	0.0048	0.00024	0.016	0.78	0.00047	0.0047	0.088	3.8e-05	0.0077	1.4e-05	0.00083
	n	21	13	12	14	10	10	8	6	21	13	10	21	20	11	15	21
	CI	-0.074	0.017	0.021	0.01	0.017	0.007	0.117	-0.004	-0.387	0.14	0.007	-0.015	0.021	0.003	0.091	0.011
		0.079	0.125	0.119	0.064	0.162	0.094	0.329	0.056	0.316	0.624	0.092	0.064	0.067	0.126	0.238	0.069
	fDis	1	1	0.18849	0.645993	0.693034	0.937938	0.611224	0.749549	1	1	0.82091	1	0.549413	0.610441	0.660939	0.660786
	k	0.00281455	0.0710688	0.372082	0.057274	0.128856	0.0536531	0.364783	0.0347454	-0.0353351	0.381998	0.0600174	0.0244873	0.0798133	0.105779	0.249309	0.0609143
	fN (%)	100	100	100	100	100	100	100	100	100	100	100	100	100	100	100	100
	kpH7	0.00281455	0.0710688	0.372082	0.057274	0.128856	0.0536531	0.364783	0.0347454	-0.0353351	0.381998	0.0600174	0.0244873	0.0798133	0.105779	0.249309	0.0609143
	kTCC,pH7	0.000612951	0.0095917	0.0373476	0.0108754	0.0270193	0.00436875	0.0256668	0.0043997	-0.00896441	0.0696067	0.0133328	0.00271547	0.00416732	0.00437268	0.0115435	0.0032885
TMP	k observed	0.059	0.226	0.139	0.408	0.026	0.094	-0.695	0.555	-0.022	-0.028	0.277	0.035	-0.522	-1.634	2.119	-0.042
	R2	0.55	0.82	0.85	0.71	0.66	0.85	0.61	1	0.01	0.27	0.87	0.05	0.93	0.98	0.5	0.04
	p	0.00013	0.00033	2.9e-06	0.00056	4.5e-05	0.0093	0.001	7.2e-07	0.66	0.067	3.4e-07	0.32	2.5e-05	2.7e-07	0.0011	0.5
	n	21	10	14	12	18	6	14	16	21	13	15	21	21	9	18	14
	CI	0.024	0.099	0.087	0.148	0.012	0.002	-1.188	0.507	-0.162	-0.07	0.189	-0.064	-0.709	-1.933	0.56	-0.229
		0.094	0.352	0.191	0.669	0.04	0.187	-0.202	0.602	0.119	0.015	0.365	0.134	-0.334	-1.335	3.678	0.144
	fDis	0.428739	0.272098	0.627609	0.128658	0.208878	0.425425	0.413732	0.185666	0.126692	0.125659	0.813069	0.251503	0.0950779	0.124316	0.213822	0.0124672
	k	0.137673	0.829371	0.221442	3.17463	0.125069	0.221693	-1.67954	2.98737	-0.170489	-0.219565	0.340363	0.138925	-5.48657	-13.1439	9.91142	-3.37626
	fN (%)	84.7	68.8	63.7	41.1	81.5	63.7	63.7	41.1	77.8	58.2	68.8	63.7	63.7	52.5	63.7	41.1
	kpH7	0.0667969	0.495381	0.142945	3.17463	0.0630794	0.143106	-1.08417	2.98737	-0.0901118	-0.155054	0.203298	0.0896784	-3.54167	-10.2878	6.39798	-3.37626
	kTCC,pH7	0.014547	0.0668584	0.014348	0.60281	0.0132268	0.0116526	-0.0762843	0.378282	-0.0228611	-0.0282535	0.0451623	0.00994469	-0.184922	-0.425279	0.296239	-0.18227
TRA	k observed	0.015	0.159	0.01	0.169	0	0.009	-0.006	0.012	0.007	0.009	0.006	0.243	-0.013	-0.006	0.141	-0.127
	R2	0.57	1	0.35	0.75	0	0.5	0.11	0.06	0.36	0.45	0.09	0.6	0.49	0.24	0.44	0.79
	p	7.9e-05	2.8e-06	0.0072	6.4e-06	0.96	0.0049	0.13	0.53	0.0039	0.00087	0.18	0.00017	0.00045	0.025	0.018	0.0014
	n	21	18	19	17	21	14	21	21	21	21	21	18	21	21	12	21
	CI	0.006	0.14	0.001	0.096	-0.009	0.001	-0.016	-0.051	0.001	0.002	-0.007	0.097	-0.021	-0.012	-0.017	-0.215
		0.023	0.178	0.02	0.243	0.009	0.017	0.005	0.074	0.014	0.015	0.019	0.388	-0.004	0.001	0.299	-0.04
	fDis	1	0.819118	1	0.584889	0.708192	0.789624	0.847966	0.678335	0.711301	0.660651	0.622314	1	0.528746	0.553071	0.656031	0.598287
	k	0.0147975	0.194283	0.0101917	0.289274	0.000242617	0.0116947	-0.00685577	0.0174036	0.0104626	0.0132331	0.00999539	0.242727	-0.0241204	-0.0102343	0.214928	-0.212759
	fN (%)	3.2	1.3	1	0.4	2.6	1	1	0.4	2	0.8	1.3	1	1	0.7	1	0.4
	kpH7	0.00189593	0.0612737	0.00405689	0.289274	3.88567e-05	0.00465518	-0.002729	0.0174036	0.00210278	0.00661657	0.00315239	0.0966193	-0.00960134	-0.0064555	0.085554	-0.212759
	kTCC,pH7	0.000412895	0.00826972	0.000407208	0.0549283	8.14767e-06	0.000379052	-0.000192017	0.00220376	0.000533469	0.00120565	0.0007003	0.0107144	-0.000501318	-0.000266857	0.00396132	-0.0114859
TRC	k observed	0.033	0.151	0.11	0.03	0.03	-0.033	0.01	0.03	0.003	0.278	-0.034	0.15	0.034	0.081	0.022	0.049
	R2	0.56	0.93	0.57	0.66	0.82	0.18	0.04	0.74	0.01	0.69	0.59	0.13	0.71	0.86	0.02	0.66
	p	0.00015	5.9e-07	0.0007	8.7e-06	1.4e-08	0.06	0.39	0.00014	0.61	1e-05	0.00013	0.11	1.1e-05	2e-07	0.67	0.0012
	n	20	12	16	21	21	20	20	13	21	19	19	21	18	16	11	12
	CI	0.013	0.108	0.034	0.016	0.021	-0.081	-0.024	0.014	-0.012	0.148	-0.054	-0.106	0.018	0.055	-0.143	0.014
		0.054	0.194	0.186	0.044	0.039	0.015	0.045	0.047	0.018	0.409	-0.014	0.407	0.049	0.107	0.188	0.085
	fDis	1	1	1	0.576382	0.973829	1	1	0.993503	1	1	1	1	0.89742	0.774877	0.485075	0.774877
	k	0.0334511	0.150773	0.110111	0.0518961	0.0303745	-0.0334164	0.0104931	0.0306792	0.00278445	0.278036	-0.0336295	0.150189	0.0373487	0.104819	0.0457933	0.0638323
	fN (%)	100	100	100	100	100	100	100	100	100	100	100	100	100	100	100	100
	kpH7	0.0334544	0.150773	0.110111	0.0518961	0.0303775	-0.0334164	0.0104931	0.0306792	0.00278473	0.278036	-0.0336295	0.150189	0.0373487	0.104819	0.0457933	0.0638323
	kTCC,pH7	0.0072857	0.0203488	0.0110523	0.00985421	0.00636972	-0.00272096	0.000738312	0.00388482	0.000706477	0.0506631	-0.00747076	0.0166549	0.0019501	0.00433302	0.00212032	0.00344603
VAL	k observed	-0.031	0.371	0.255	0.116	-0.043	0.179	0.131	-0.031	0.016	0.233	0.1	0.232	0.023	N.A.	0.221	0.123
	R2	0.01	1	0.77	0.7	0.02	0.8	0.76	0.18	0.58	0.89	0.83	0.84	0.6		0.38	0.69
	p	0.61	2.2e-06	0.021	3.2e-05	0.52	1.6e-05	0.00046	0.25	5.6e-05	4.5e-06	4.5e-07	2.7e-08	0.0019		0.1	0.00012
	n	21	6	6	17	20	14	11	20	21	12	17	19	13		8	15
	CI	-0.198	0.329	-0.065	0.058	-0.235	0.1	0.051	-0.118	0.007	0.15	0.065	0.162	0.005		-0.208	0.054
		0.137	0.413	0.576	0.175	0.148	0.258	0.211	0.056	0.025	0.315	0.134	0.302	0.04		0.651	0.192
	fDis	1	1	1	0.698135	1	1	0.985505	1	1	1	0.816879	1	0.902283	0.751524	0.779316	0.952033
	k	-0.0306287	0.370765	0.255343	0.16628	-0.0434286	0.178819	0.132892	-0.0312143	0.0164013	0.232514	0.122012	0.231735	0.0253844		0.284054	0.129314
	fN (%)	0	0	0	0	0	0	0	0	0	0	0	0	0	0	0	0
	kpH7	-0.0306287	0.370765	0.255343	0.16628	-0.0434286	0.178819	0.132892	-0.0312143	0.0164013	0.232514	0.122012	0.231735	0.0253844		0.284054	0.129314
	kTCC,pH7	-0.00667031	0.0500398	0.02563	0.0315738	-0.00910634	0.0145605	0.00935055	-0.00395257	0.00416096	0.0423681	0.0271048	0.0256977	0.0013254		0.0131522	0.00698109
VEN	k observed	0.013	0.039	0.005	0.127	0.049	0.03	-0.017	-0.008	0.003	0.012	-0.002	-0.018	0.009	0.001	0.049	0.003
	R2	0.22	0.46	0.02	0.23	0.57	0.52	0.15	0.05	0.02	0.37	0	0.08	0.35	0.01	0.3	0.01
	p	0.031	0.0011	0.55	0.19	0.00011	0.0083	0.088	0.34	0.6	0.0037	0.83	0.24	0.0077	0.73	0.012	0.7
	n	21	20	20	9	20	12	21	21	17	21	21	20	19	18	20	21
	CI	-0.003	0.01	-0.02	-0.183	0.021	0.001	-0.045	-0.03	-0.015	0.002	-0.034	-0.06	0	-0.006	-0.001	-0.018
		0.029	0.068	0.03	0.438	0.078	0.059	0.01	0.015	0.021	0.023	0.029	0.024	0.018	0.008	0.1	0.024
	fDis	0.485702	0.521696	0.704414	0.170403	0.459131	0.536581	0.822982	0.472797	0.19082	0.338361	0.249343	0.485523	0.279462	0.366911	0.351634	0.260471
	k	0.0270723	0.0747845	0.00758483	0.747683	0.107702	0.0559003	-0.0212382	-0.0160648	0.0168377	0.0368844	-0.00977319	-0.036505	0.0336017	0.00242508	0.139462	0.0112129
	fN (%)	7.2	3	2.4	1	5.8	2.4	2.4	1	4.7	1.9	3	2.4	2.4	1.5	2.4	1
	kpH7	0.00364725	0.0241803	0.00306554	0.747683	0.0179812	0.022593	-0.00858376	-0.0160648	0.00349735	0.0187319	-0.00316	-0.0147541	0.0135807	0.00153747	0.0563657	0.0112129
	kTCC,pH7	0.000794297	0.00326346	0.000307702	0.141972	0.0037704	0.00183966	-0.00060397	-0.00203424	0.000887267	0.00341327	-0.00070199	-0.00163612	0.000709094	6.3556e-05	0.00260984	0.000605338
ZOL	k observed	0.029	0.082	0.745	0.067	0.079	0.057	0.152	0.196	0.037	0.297	0.029	0.044	0.023	0.209	0.124	0.054
	R2	0.78	0.59	0.49	0.46	0.6	0.58	0.86	0.85	0.41	0.98	0.26	0.53	0.74	0.95	0.41	0.44
	p	0.00013	4.6e-05	0.0019	0.00079	3.8e-05	5.5e-05	0.0003	0.00039	0.0042	1.9e-07	0.018	0.0071	7.8e-05	0.0011	0.0097	0.0095
	n	12	21	17	21	21	21	21	21	18	21	21	12	14	14	15	14
	CI	0.014	0.037	0.163	0.019	0.037	0.025	0.071	0.088	0.005	0.245	-0.003	0.003	0.011	0.095	0.001	0
		0.044	0.127	1.327	0.115	0.122	0.088	0.232	0.304	0.07	0.349	0.061	0.086	0.034	0.322	0.247	0.107
	fDis	0.701515	0.521588	0.82799	0.259904	0.37475	0.582237	0.612899	0.549792	0.186721	0.23497	0.570685	0.681431	0.245553	0.257807	0.197633	0.22071
	k	0.0410674	0.157625	0.899636	0.257302	0.212119	0.0978177	0.247776	0.356204	0.199091	1.26364	0.0506045	0.0647476	0.0916692	0.809406	0.625595	0.242821
	fN (%)	99.7	99.2	99	97.6	99.6	99	99	97.6	99.5	98.8	99.2	99	99	98.5	99	97.6
	kpH7	0.0402064	0.155036	0.886645	0.257302	0.207838	0.0964052	0.244198	0.356204	0.195269	1.24855	0.0497733	0.0638126	0.0903455	0.802254	0.616562	0.242821
	kTCC,pH7	0.00875615	0.0209242	0.0889966	0.0488573	0.0435806	0.00784987	0.0171822	0.045105	0.0495392	0.227507	0.0110571	0.00707636	0.00471724	0.0331636	0.028548	0.0131089
* If fDis was calculated to be > 1 then it was set = 1.
